# Supplementary material for: Characterisation of equine satellite cell transcriptomic profile response to β-hydroxy-β-methylbutyrate (HMB)
Source: Br J Nutr. 2016 Oct 3;116(8):1315–25. doi: 10.1017/S000711451600324X (PMC5082287; doi:10.1017/S000711451600324X)
Supplement: Supplementary file 1 [file S000711451600324Xsup.zip]

Archive with 5 entries (4 files):
- S000711451600324Xsup001/
- S000711451600324Xsup001/S000711451600324Xsup001.pdf
- S000711451600324Xsup001/S000711451600324Xsup002.pdf
- S000711451600324Xsup001/S000711451600324Xsup003.pdf
- S000711451600324Xsup001/S000711451600324Xsup004.xlsx
