# Supplementary material for: Characterisation of equine satellite cell transcriptomic profile response to β-hydroxy-β-methylbutyrate (HMB)
Source: Br J Nutr. 2016 Oct 3;116(8):1315–25. doi: 10.1017/S000711451600324X (PMC5082287; doi:10.1017/S000711451600324X)
Supplement: Supplementary file 1 [file S000711451600324Xsup.zip › S000711451600324Xsup001/S000711451600324Xsup004.xlsx]

## Sheet: Metadata Template
FOR REVIEWER 1 ONLY - NOT FOR PUBLICATION
Please use Excel xlsx file for review purposes, not the pdf file generated during manuscript submission.
# Use this template for a Agilent two-color experiment submission.
# Normalized data are provided in a Matrix table. Click on additional worksheet tabs below for examples.
# Incomplete submissions will be returned. Click the Metadata Example tab below to view a completed worksheet.
# Field names (in blue on this page) should not be edited. Hover over cells containing field names to view field content guidelines or,
# CLICK HERE for Field Content Guidelines Web page.
# If you are submitting data associated with Copy Number Variation detection, consider submitting your Copy Number Variation calls to dbVar (http://www.ncbi.nlm.nih.gov/dbvar). This will allow users to easily see your results (with links to the raw data) and to view your results in the context of other CNV and structural variation studies. dbVar submission instructions are at http://www.ncbi.nlm.…
SERIES
# This section describes the overall experiment
title	Expression data from differentiating primary culture of equine satellite cells (ESC) β-hydroxy-β-methylbutyrate (HMB)
summary	Transcriptional profiling of β-hydroxy-β-methylbutyrate-treated (24h) differentiating equine satellite cells (3rd day of differentiation) compared to control HMB-untreated cells. Goal was to determine the effects of HMB influence on gene expression in equine satellite cells during in vitro myogenesis
overall design	Two-condition experiment, HMB-treated (24h) differentiating equine satellite cells (3rd day of differentiation) vs. differentiating equine satellite cells without HMB treatment (control). Biological replicates: 4 reps of examined condition (Cy5), 4 control replicates (Cy3)
contributor	Tomasz Sadkowski
contributor	Anna Ciecierska
contributor	Katarzyna A Szcześniak
SAMPLES
# The Sample names in the first column are arbitrary but they must match the column headers of the matrix table (See next worksheet).
# CLICK HERE to find the accession number (GPLxxxx) of the Agilent platform deposited in GEO.
Sample name	title	raw data file	ch1: source name	ch1: organism	ch1: characteristics: age	ch1: characteristics: satellite cell origin	ch1: molecule	ch1: label	ch2: source name	ch2: organism	ch2: characteristics: age	ch2: characteristics: satellite cell origin	ch2: molecule	ch2: label	description	platform or Agilent design ID
ESC_HMB 1	HMB-treated equine satellite cells_Cy5 vs. Equine satellite cells without HMB treatment_Cy3_rep1	US10353831_252132210228_S01_GE2_1010_Sep10_1_1	HMB-treated equine satellite cells_Cy5	Equus caballus	3rd day of differentiation	m. semitendinosus	total mRNA	Cy5	Equine satellite cells without HMB treatment_Cy3	Equus caballus	3rd day of differentiation	m. semitendinosus	total mRNA	Cy3	Biological replicate 1 of 4. GO-treated equine satellite cells_Cy5 vs. Equine satellite cells without HMB treatment_Cy3_rep1	G2519F-021322 Horse Gene Expression Microarray, 4×44K
ESC_HMB 2	HMB-treated equine satellite cells_Cy5 vs. Equine satellite cells without HMB treatment_Cy3_rep2	US10353831_252132210228_S01_GE2_1010_Sep10_1_2	HMB-treated equine satellite cells_Cy5	Equus caballus	3rd day of differentiation	m. semitendinosus	total mRNA	Cy5	Equine satellite cells without HMB treatment_Cy3	Equus caballus	3rd day of differentiation	m. semitendinosus	total mRNA	Cy3	Biological replicate 2 of 4. GO-treated equine satellite cells_Cy5 vs. Equine satellite cells without HMB treatment_Cy3_rep1	G2519F-021322 Horse Gene Expression Microarray, 4×44K
ESC_HMB 3	HMB-treated equine satellite cells_Cy5 vs. Equine satellite cells without HMB treatment_Cy3_rep3	US10353831_252132210228_S01_GE2_1010_Sep10_1_3	HMB-treated equine satellite cells_Cy5	Equus caballus	3rd day of differentiation	m. semitendinosus	total mRNA	Cy5	Equine satellite cells without HMB treatment_Cy3	Equus caballus	3rd day of differentiation	m. semitendinosus	total mRNA	Cy3	Biological replicate 3 of 4. GO-treated equine satellite cells_Cy5 vs. Equine satellite cells without HMB treatment_Cy3_rep1	G2519F-021322 Horse Gene Expression Microarray, 4×44K
ESC_HMB 4	HMB-treated equine satellite cells_Cy5 vs. Equine satellite cells without HMB treatment_Cy3_rep4	US10353831_252132210228_S01_GE2_1010_Sep10_1_4	HMB-treated equine satellite cells_Cy5	Equus caballus	3rd day of differentiation	m. semitendinosus	total mRNA	Cy5	Equine satellite cells without HMB treatment_Cy3	Equus caballus	3rd day of differentiation	m. semitendinosus	total mRNA	Cy3	Biological replicate 4 of 4. GO-treated equine satellite cells_Cy5 vs. Equine satellite cells without HMB treatment_Cy3_rep1	G2519F-021322 Horse Gene Expression Microarray, 4×44K
PROTOCOLS
# Protocols which are applicable to specific Samples or specific channels can be included in additional columns of the SAMPLES section instead.
growth protocol	Equine satellite cells were cultured in Primaria culture flask (BD, USA). The growth medium (10%FBS/10%HS/DMEM/AB) was changed every two days. On the 10th day of proliferation cells were transferred to Collagen I Cellware 6-well plate. After obtaining 80% of confluence proliferation medium was replaced by differentiation medium (2%HS/DMEM/AB). FBS - fetal bovine serum, HS - horse serum, DMEM - Du…
treatment protocol	After the 2nd day of differentiation 50µg β-hydroxy-β-methylbutyrate (HMB) was added and cells were incubated for 24h. Control cells were incubated in differentiation medium.
extract protocol	Total RNA was isolated according to the protocol supplied with the miRNeasy Mini Kit (Qiagen, USA). RNA quantity was measured spectrophotometrically using NanoDrop (NanoDrop Technologies, USA). The analysis of final RNA quality and integrity was performed with BioAnalyzer 2100 (Agilent Technologies, USA). To ensure optimal data quality only RNA samples with RIN number ≥ 9,2 were included into the…
label protocol	Low Input Quick Amp Labeling Kit (Agilent Technologies, USA) was used to amplify and label target RNA to generate complementary RNA (cRNA).
hyb protocol	On each two-colour microarray 825 ng of cRNA from GO exposed cells (Cy5) and 825 ng of cRNA from control cells (Cy3) were hybridized using Gene Expression Hybridization Kit (Agilent Technologies, USA) according to the manufacturers protocol. RNA Spike In Kit (Agilent Technologies, USA) was used as an internal control.
scan protocol	Acquisition and analysis of hybridization intensities were performed using the Agilent DNA microarray scanner and Agilent Feature Extraction software 10.7.3.1. according to the standard manufacturer’s procedures and LOWESS normalization.
data processing	The statistical analysis was performed using Gene Spring 13 software default protocol (Agilent Technologies, USA). The statistical significance of the differences was evaluated using student test (p<0.05) and fold change FC>1.3. A multiple testing correction was performed using Benjamini and Hochberg False Discovery Rate (FDR) ≤0.05.
value definition	Lowess normalized log2 ratio (test/reference)

## Sheet: Matrix Template
# Example of a matrix table for an Agilent two color submission. Only column headers are shown.
# The identifiers in the ID_REF column must match the identifiers in the ID column of the referenced platform (GPLxxxx).
# Include the Agilent Probe Names (e.g., A_23_P158231) in the ID_REF column.
# If the Agilent Probe Names are not unique, we strongly recommend that you also provide the Agilent Feature Numbers in an additional column.
# These numerical identifiers are usually included in the raw data files' RefNumber or FeatureNum columns. This will allow us to generate Sample
# data tables and make your study available for our GEO2R analysis tool.
# The matrix table should contain normalized log ratio (preferably test/reference) data.
# Values that should be disregarded may either be left blank or labeled as "null".
# Column names must match Sample names in metadata worksheet.
ID_REF	Feature Numbers	ESC_HMB 1	ESC_HMB 2	ESC_HMB 3	ESC_HMB 4
ProbeName		LogRatio	LogRatio	LogRatio	LogRatio
GE_BrightCorner		3.024145153e-002	-7.355380392e-002	-5.782738441e-002	-4.406786098e-002
DarkCorner		0.000000000e+000	0.000000000e+000	0.000000000e+000	0.000000000e+000
DarkCorner		0.000000000e+000	0.000000000e+000	0.000000000e+000	0.000000000e+000
DarkCorner		0.000000000e+000	0.000000000e+000	0.000000000e+000	0.000000000e+000
DarkCorner		0.000000000e+000	0.000000000e+000	0.000000000e+000	0.000000000e+000
DarkCorner		0.000000000e+000	0.000000000e+000	0.000000000e+000	0.000000000e+000
DarkCorner		0.000000000e+000	0.000000000e+000	0.000000000e+000	0.000000000e+000
DarkCorner		0.000000000e+000	0.000000000e+000	0.000000000e+000	0.000000000e+000
DarkCorner		0.000000000e+000	0.000000000e+000	0.000000000e+000	0.000000000e+000
DarkCorner		0.000000000e+000	0.000000000e+000	0.000000000e+000	0.000000000e+000
DarkCorner		0.000000000e+000	0.000000000e+000	0.000000000e+000	0.000000000e+000
A_69_P091927		0.000000000e+000	5.987608114e-002	1.583505752e-001	0.000000000e+000
A_69_P083486		0.000000000e+000	0.000000000e+000	0.000000000e+000	0.000000000e+000
A_69_P107141		-4.903732318e-002	-3.221753943e-002	2.000131910e-002	2.213444153e-002
A_69_P115916		0.000000000e+000	0.000000000e+000	0.000000000e+000	0.000000000e+000
A_69_P059676		-2.999094278e-001	-2.557680321e-001	-1.379151894e-001	-3.780968495e-001
A_69_P085961		1.140718854e-002	1.673035694e-002	1.236723003e-002	-1.919504496e-003
A_69_P104311		-4.296579091e-002	6.786766907e-002	2.091911680e-001	3.950056948e-001
A_69_P088701		-1.282158179e-001	-1.513186133e-001	-1.320082279e-001	-8.720258233e-002
A_69_P124086		-9.087122901e-002	6.170644730e-001	4.552827217e-001	0.000000000e+000
A_69_P004878		3.468217336e-002	-8.019029419e-002	-1.351169824e-001	-1.171855367e-001
A_69_P129249		4.319487516e-002	1.507994963e-001	1.677185300e-001	1.912686142e-001
A_69_P118016		3.621297710e-002	1.648536231e-002	2.428819021e-002	1.354341096e-001
A_69_P028825		1.935292308e-001	1.480517934e-001	2.846293127e-001	0.000000000e+000
A_69_P002796		0.000000000e+000	2.398850221e-002	0.000000000e+000	0.000000000e+000
A_69_P033566		0.000000000e+000	0.000000000e+000	0.000000000e+000	0.000000000e+000
A_69_P082871		-4.597285307e-003	-1.221560652e-002	-8.288378235e-003	-2.488117611e-002
A_69_P079567		-4.632792415e-003	-3.611755394e-002	-7.240440686e-002	-3.029620813e-001
A_69_P055262		0.000000000e+000	0.000000000e+000	0.000000000e+000	0.000000000e+000
A_69_P022788		1.330485652e-001	1.121453274e-001	1.503851804e-001	2.188238407e-001
A_69_P127848		6.647873588e-002	4.947793236e-002	2.641572434e-001	2.079420530e-001
A_69_P045834		3.172436529e-001	1.412027815e-001	5.759022449e-002	3.369672545e-001
A_69_P112005		6.405735165e-002	3.560578474e-002	8.689579247e-002	1.226085174e-001
A_69_P121557		0.000000000e+000	0.000000000e+000	0.000000000e+000	0.000000000e+000
A_69_P038711		9.528348855e-002	3.212557872e-001	3.416124409e-001	0.000000000e+000
A_69_P086852		-1.494360174e-001	-8.431921491e-002	1.321457514e-003	-2.219226541e-001
A_69_P017553		1.215556670e-001	7.412865625e-002	1.417005827e-001	3.362486349e-001
A_69_P060041		3.520653014e-001	-3.099323248e-001	0.000000000e+000	0.000000000e+000
A_69_P014963		1.180019979e-001	1.396981841e-001	0.000000000e+000	0.000000000e+000
A_69_P085430		1.019118100e-001	9.765091240e-002	5.945347827e-002	1.436644599e-002
A_69_P037373		0.000000000e+000	0.000000000e+000	0.000000000e+000	0.000000000e+000
A_69_P074306		-2.181526643e-001	-1.731329894e-001	-1.387067805e-001	-9.295382136e-002
A_69_P112726		0.000000000e+000	0.000000000e+000	0.000000000e+000	0.000000000e+000
A_69_P106781		7.520030695e-002	1.034727612e-001	1.251923683e-001	1.829111555e-001
A_69_P019856		2.121087350e-002	2.511948453e-002	2.540089610e-002	-5.948901850e-003
A_69_P016021		8.250556659e-002	1.212267604e-001	4.711516923e-002	1.765124448e-001
A_69_P006581		0.000000000e+000	0.000000000e+000	0.000000000e+000	0.000000000e+000
A_69_P046946		-2.331044156e-003	1.916313429e-002	8.550271039e-002	-5.725155612e-002
A_69_P076936		-8.515342868e-002	8.784381935e-003	-1.134473846e-001	-1.657016640e-001
A_69_P059746		0.000000000e+000	0.000000000e+000	0.000000000e+000	0.000000000e+000
A_69_P042370		1.951382297e-002	5.191268713e-002	8.417822131e-002	2.538633809e-001
A_69_P117801		-3.886289141e-002	-1.080963602e-001	-1.257392102e-002	1.068846148e-001
A_69_P058311		-4.513713387e-002	-1.968130600e-002	-1.281802320e-002	-3.464021873e-002
A_69_P043947		0.000000000e+000	0.000000000e+000	0.000000000e+000	0.000000000e+000
A_69_P078503		0.000000000e+000	0.000000000e+000	0.000000000e+000	0.000000000e+000
A_69_P051636		2.059294102e-001	1.962719806e-001	8.692756504e-002	2.545569176e-001
A_69_P063856		0.000000000e+000	0.000000000e+000	0.000000000e+000	0.000000000e+000
A_69_P013726		2.017162716e-002	5.788284728e-002	5.755842085e-002	-1.676277831e-003
A_69_P000941		3.253011443e-002	-6.343320080e-002	-1.169412662e-001	-1.606664083e-001
A_69_P126626		1.424981121e-001	8.737187833e-003	6.667055951e-002	6.522414368e-002
A_69_P002221		3.958229873e-001	3.971298826e-001	5.298330578e-001	5.974846290e-001
A_69_P093761		3.133505154e-002	7.155865349e-002	8.780470439e-002	1.055178319e-001
A_69_P064816		4.146354232e-003	5.143308051e-002	-1.041911331e-001	3.380978984e-001
A_69_P110166		0.000000000e+000	0.000000000e+000	0.000000000e+000	0.000000000e+000
A_69_P108107		-1.881429992e-002	7.501020171e-003	-2.118935964e-002	4.530779534e-004
A_69_P117086		1.668826606e-002	-6.825843575e-002	-1.161335907e-001	-1.977456380e-001
A_69_P035054		-5.445605847e-002	-6.017837170e-002	1.094417277e-002	4.486193119e-002
A_69_P016108		3.754743804e-002	0.000000000e+000	0.000000000e+000	0.000000000e+000
A_69_P025861		0.000000000e+000	0.000000000e+000	0.000000000e+000	0.000000000e+000
A_69_P036302		2.318722730e-001	5.396020001e-001	4.961696264e-001	3.887691982e-001
A_69_P030882		-2.063495629e-001	-2.497072312e-001	-2.724912440e-001	-2.928155921e-001
A_69_P078917		-8.500382191e-002	8.492637433e-003	1.678844040e-002	3.021945995e-002
A_69_P058711		3.078957288e-003	-4.802884237e-002	2.585959480e-002	-1.002114757e-001
A_69_P041116		2.916366604e-002	2.555124763e-002	9.114705377e-004	8.187529704e-002
DarkCorner		0.000000000e+000	0.000000000e+000	0.000000000e+000	0.000000000e+000
DarkCorner		0.000000000e+000	0.000000000e+000	0.000000000e+000	0.000000000e+000
DarkCorner		0.000000000e+000	0.000000000e+000	0.000000000e+000	0.000000000e+000
DarkCorner		0.000000000e+000	0.000000000e+000	0.000000000e+000	0.000000000e+000
DarkCorner		0.000000000e+000	0.000000000e+000	0.000000000e+000	0.000000000e+000
DarkCorner		0.000000000e+000	0.000000000e+000	0.000000000e+000	0.000000000e+000
DarkCorner		0.000000000e+000	0.000000000e+000	0.000000000e+000	0.000000000e+000
DarkCorner		0.000000000e+000	0.000000000e+000	0.000000000e+000	0.000000000e+000
DarkCorner		0.000000000e+000	0.000000000e+000	0.000000000e+000	0.000000000e+000
GE_BrightCorner		6.224231713e-003	-4.792123050e-002	-4.763425221e-002	-7.189121108e-002
GE_BrightCorner		2.097436266e-003	-3.529110964e-002	-4.690233234e-002	-5.972366728e-002
GE_BrightCorner		3.645406339e-002	-7.317075975e-002	-5.838122773e-002	-4.557063225e-002
DarkCorner		0.000000000e+000	0.000000000e+000	0.000000000e+000	0.000000000e+000
DarkCorner		0.000000000e+000	0.000000000e+000	0.000000000e+000	0.000000000e+000
DarkCorner		0.000000000e+000	0.000000000e+000	0.000000000e+000	0.000000000e+000
DarkCorner		0.000000000e+000	0.000000000e+000	0.000000000e+000	0.000000000e+000
DarkCorner		0.000000000e+000	0.000000000e+000	0.000000000e+000	0.000000000e+000
DarkCorner		0.000000000e+000	0.000000000e+000	0.000000000e+000	0.000000000e+000
DarkCorner		0.000000000e+000	0.000000000e+000	0.000000000e+000	0.000000000e+000
DarkCorner		0.000000000e+000	0.000000000e+000	0.000000000e+000	0.000000000e+000
DarkCorner		0.000000000e+000	0.000000000e+000	0.000000000e+000	0.000000000e+000
A_69_P031634		8.358306648e-002	2.374419218e-003	8.188132494e-004	7.658105327e-002
A_69_P058490		0.000000000e+000	0.000000000e+000	0.000000000e+000	0.000000000e+000
A_69_P001426		-4.348495284e-003	7.696901243e-002	1.881228614e-001	3.584247041e-001
A_69_P019076		0.000000000e+000	0.000000000e+000	0.000000000e+000	0.000000000e+000
A_69_P015006		-8.877214567e-003	1.728147848e-002	-9.517925555e-003	-6.251538520e-002
A_69_P115006		3.497266368e-002	1.362761381e-001	1.290432950e-001	1.920926200e-001
A_69_P111041		-4.931319607e-003	-7.437011748e-003	3.859630252e-002	2.089499269e-001
A_69_P039146		1.500194468e-001	1.329784747e-001	8.040826449e-002	1.838340581e-001
A_69_P023126		-2.011634022e-001	1.012455433e-002	-7.930425352e-002	3.123239893e-001
A_69_P059811		1.678085544e-001	2.313537317e-001	2.861688412e-001	3.074092514e-001
A_69_P008451		-1.812416075e-001	-2.377085911e-001	-1.922715364e-001	0.000000000e+000
A_69_P088951		0.000000000e+000	-4.630232347e-002	0.000000000e+000	0.000000000e+000
A_69_P103810		1.040303021e-002	3.198169600e-002	1.027850284e-001	-4.118722586e-002
A_69_P119877		-1.593217621e-002	9.505808853e-002	1.788788709e-001	3.961811432e-001
A_69_P003888		4.497137485e-002	-4.795398608e-002	8.141098291e-002	2.667224722e-001
A_69_P063332		0.000000000e+000	0.000000000e+000	0.000000000e+000	0.000000000e+000
A_69_P108911		3.772472866e-002	-3.606880005e-002	-3.995722839e-002	-1.239421065e-001
A_69_P008646		0.000000000e+000	0.000000000e+000	0.000000000e+000	0.000000000e+000
A_69_P067486		8.733789826e-002	-1.304243176e-002	-3.125890523e-002	-1.805949385e-003
A_69_P053056		-8.392980868e-002	-4.521129372e-002	-4.184033790e-002	-2.478664521e-002
A_69_P108888		1.594542158e-002	1.297406816e-002	5.335269413e-002	4.959250082e-003
(+)E1A_r60_3		4.207882979e-001	5.347337817e-001	4.648307439e-001	4.627267192e-001
A_69_P057477		-7.466354911e-003	1.540617385e-001	1.060542181e-001	1.417998650e-001
A_69_P012081		4.364024447e-001	1.624282235e-001	4.137121799e-001	2.313664465e-001
A_69_P059808		1.020340238e-001	2.335955896e-001	6.093463859e-001	3.603121256e-001
A_69_P084152		0.000000000e+000	0.000000000e+000	0.000000000e+000	0.000000000e+000
A_69_P008772		5.065922232e-002	-5.468123322e-003	3.581734802e-002	8.396122173e-002
A_69_P091440		8.883301965e-002	-1.590069395e-003	-2.177795857e-002	-3.948408277e-002
A_69_P119612		0.000000000e+000	-7.446110604e-002	0.000000000e+000	0.000000000e+000
A_69_P121923		0.000000000e+000	0.000000000e+000	0.000000000e+000	0.000000000e+000
A_69_P015971		-3.958873726e-002	-2.858408210e-002	9.422314629e-003	7.100192421e-002
A_69_P114319		0.000000000e+000	0.000000000e+000	0.000000000e+000	0.000000000e+000
A_69_P075821		-5.750464042e-002	-8.639152666e-002	-6.507989211e-002	-1.772774929e-001
A_69_P124177		1.683955928e-002	9.755492225e-003	7.532559657e-002	1.916487685e-002
A_69_P096711		4.399635970e-001	4.688403571e-001	4.563984548e-001	3.043725141e-001
A_69_P051223		0.000000000e+000	0.000000000e+000	0.000000000e+000	0.000000000e+000
A_69_P011302		2.449761769e-001	-2.914812824e-001	-2.586476553e-001	1.150608502e-001
A_69_P041591		-4.982958647e-002	-1.461053259e-001	0.000000000e+000	0.000000000e+000
A_69_P057808		0.000000000e+000	0.000000000e+000	0.000000000e+000	0.000000000e+000
ETG02_36680		0.000000000e+000	0.000000000e+000	0.000000000e+000	0.000000000e+000
A_69_P112406		2.164018717e-001	-1.597237365e-001	6.038866420e-002	0.000000000e+000
A_69_P044846		3.431552111e-002	1.239154279e-001	1.852745630e-001	1.753099904e-001
A_69_P004781		-4.650558334e-002	-9.696740445e-002	1.773930421e-001	5.014113681e-001
A_69_P082917		-2.724648260e-002	-5.233758332e-001	-2.944276057e-002	0.000000000e+000
A_69_P083326		0.000000000e+000	0.000000000e+000	0.000000000e+000	0.000000000e+000
(+)E1A_r60_a97		3.504008454e-001	4.857380737e-001	4.500840197e-001	4.601443567e-001
A_69_P104046		-7.451328653e-002	-8.322879031e-002	-6.511521791e-002	-9.158227279e-002
A_69_P075291		5.182682000e-002	-6.217764473e-002	-4.742322502e-003	7.130844525e-002
A_69_P051406		0.000000000e+000	0.000000000e+000	0.000000000e+000	0.000000000e+000
A_69_P044631		-4.350020562e-002	-5.239116545e-002	-6.681026069e-002	-1.473581424e-001
A_69_P110867		-7.418370491e-002	-3.907080264e-002	3.169286342e-002	1.546579787e-001
A_69_P001318		-1.697601273e-002	-1.035186700e-001	-8.821594232e-002	-1.204061447e-002
A_69_P001522		0.000000000e+000	-7.668419102e-002	0.000000000e+000	0.000000000e+000
A_69_P025714		-2.044057251e-001	-1.910949794e-001	-4.272301105e-001	-7.416408280e-002
A_69_P100153		0.000000000e+000	0.000000000e+000	0.000000000e+000	0.000000000e+000
A_69_P112721		-3.270268368e-001	-8.727785020e-002	-4.052683702e-001	-1.810047675e-002
A_69_P099396		1.448354628e-001	-3.613914245e-002	-4.201292611e-002	1.881354974e-001
A_69_P025716		-2.657181506e-002	2.777044180e-002	3.115011843e-002	-4.859813283e-003
A_69_P087064		0.000000000e+000	0.000000000e+000	0.000000000e+000	0.000000000e+000
A_69_P048571		4.857645158e-002	2.103603704e-002	-1.973184837e-002	1.043902918e-001
A_69_P020251		1.405800472e-001	1.147496291e-003	2.263528594e-002	-4.735277269e-002
A_69_P129661		7.100698177e-002	-2.860118055e-002	1.334235132e-002	-3.109140785e-002
A_69_P119504		1.167438371e-001	9.142783581e-002	5.668753712e-002	-4.709955773e-002
A_69_P082841		-3.770238720e-002	3.077459097e-002	6.379303862e-002	9.375871535e-002
DarkCorner		0.000000000e+000	0.000000000e+000	0.000000000e+000	0.000000000e+000
DarkCorner		0.000000000e+000	0.000000000e+000	0.000000000e+000	0.000000000e+000
DarkCorner		0.000000000e+000	0.000000000e+000	0.000000000e+000	0.000000000e+000
DarkCorner		0.000000000e+000	0.000000000e+000	0.000000000e+000	0.000000000e+000
DarkCorner		0.000000000e+000	0.000000000e+000	0.000000000e+000	0.000000000e+000
DarkCorner		0.000000000e+000	0.000000000e+000	0.000000000e+000	0.000000000e+000
DarkCorner		0.000000000e+000	0.000000000e+000	0.000000000e+000	0.000000000e+000
DarkCorner		0.000000000e+000	0.000000000e+000	0.000000000e+000	0.000000000e+000
DarkCorner		0.000000000e+000	0.000000000e+000	0.000000000e+000	0.000000000e+000
DarkCorner		0.000000000e+000	0.000000000e+000	0.000000000e+000	0.000000000e+000
GE_BrightCorner		1.106602501e-003	-3.447325868e-002	-4.013939738e-002	-6.354606287e-002
DarkCorner		0.000000000e+000	0.000000000e+000	0.000000000e+000	0.000000000e+000
DarkCorner		0.000000000e+000	0.000000000e+000	0.000000000e+000	0.000000000e+000
DarkCorner		0.000000000e+000	0.000000000e+000	0.000000000e+000	0.000000000e+000
DarkCorner		0.000000000e+000	0.000000000e+000	0.000000000e+000	0.000000000e+000
DarkCorner		0.000000000e+000	0.000000000e+000	0.000000000e+000	0.000000000e+000
DarkCorner		0.000000000e+000	0.000000000e+000	0.000000000e+000	0.000000000e+000
DarkCorner		0.000000000e+000	0.000000000e+000	0.000000000e+000	0.000000000e+000
DarkCorner		0.000000000e+000	0.000000000e+000	0.000000000e+000	0.000000000e+000
DarkCorner		0.000000000e+000	0.000000000e+000	0.000000000e+000	0.000000000e+000
DarkCorner		0.000000000e+000	0.000000000e+000	0.000000000e+000	0.000000000e+000
A_69_P106324		-6.986693190e-003	-1.768661242e-002	3.746126812e-002	1.388624707e-001
A_69_P015731		0.000000000e+000	0.000000000e+000	0.000000000e+000	0.000000000e+000
A_69_P128726		6.720360612e-002	6.921801329e-002	1.266305993e-001	1.349526516e-001
A_69_P028906		-1.032576703e-001	-9.129161964e-002	-1.202293979e-001	-1.643035394e-001
A_69_P120263		0.000000000e+000	0.000000000e+000	0.000000000e+000	2.384083584e-001
A_69_P079156		-6.344768066e-002	5.109265242e-003	-8.482926326e-002	4.980323662e-002
A_69_P050987		4.113809928e-003	-5.345596459e-003	-2.497571778e-002	-4.006258189e-002
A_69_P073453		1.953303999e-003	5.824157724e-002	3.454671567e-002	5.744160741e-002
A_69_P086191		6.501987765e-002	2.965202252e-001	2.444753910e-001	2.235582593e-001
A_69_P083816		9.008294824e-002	-1.259084911e-001	5.896619810e-002	2.101283286e-002
A_69_P004351		5.831878900e-001	3.348032172e-001	6.561451337e-001	6.917523910e-001
A_69_P084451		-4.826951694e-002	-2.981591778e-002	-3.149738804e-002	-5.124624232e-002
A_69_P119159		-6.103568120e-002	-4.696406095e-002	-1.741546011e-001	-3.843507697e-002
A_69_P104973		-1.584144658e-001	-1.544856318e-001	-6.034484679e-002	-7.233628732e-002
A_69_P097764		1.725328527e-002	2.207241569e-002	6.937213923e-003	6.438915142e-003
A_69_P085141		-1.186821886e-001	-8.283407109e-002	-1.299853711e-002	1.112311508e-002
A_69_P102577		-4.594990189e-003	2.187619684e-002	1.938597648e-002	2.977634617e-002
A_69_P006416		9.117740242e-002	2.620876440e-001	1.760157263e-001	2.847710497e-001
A_69_P099696		-2.425294015e-002	5.258332303e-004	4.804196473e-002	1.276769135e-001
A_69_P001140		-1.078052181e-001	-3.434602205e-002	6.694682248e-002	1.452760371e-002
A_69_P033906		-5.463653740e-002	4.208986323e-003	-4.536847830e-003	-6.366632679e-002
A_69_P035151		3.397665799e-002	1.468107712e-001	-3.046528810e-002	2.420380447e-001
A_69_P113578		-1.396153826e-002	-4.691307316e-002	-7.504271391e-002	-8.742038023e-002
A_69_P117216		1.942147561e-001	7.186116257e-002	1.335118635e-001	7.268818619e-002
A_69_P079116		3.200951921e-002	-2.818977366e-002	1.507724575e-001	-7.065025919e-002
A_69_P076487		-3.525315334e-002	-5.628909157e-002	-4.121107829e-002	-1.198083181e-001
A_69_P014121		-1.969631215e-002	-5.810410257e-003	-3.182711414e-002	-8.801769302e-003
A_69_P057732		-8.086877082e-002	-1.778064410e-001	-1.102595527e-001	-2.915688127e-002
A_69_P098712		8.296158372e-002	-1.334667497e-001	4.814907136e-002	-6.313054409e-002
A_69_P102817		8.906209703e-002	4.678322447e-002	4.233980937e-002	5.514396034e-002
A_69_P050097		9.357758104e-002	-1.887139435e-002	-1.030443011e-001	-1.998221924e-001
A_69_P099693		0.000000000e+000	0.000000000e+000	0.000000000e+000	0.000000000e+000
A_69_P098082		7.674120576e-003	-8.292649289e-003	1.029193615e-001	2.490446480e-001
A_69_P046096		-9.375809500e-002	-1.379682010e-002	-1.233589803e-001	9.751862315e-003
RC5		0.000000000e+000	0.000000000e+000	0.000000000e+000	0.000000000e+000
A_69_P113375		0.000000000e+000	0.000000000e+000	0.000000000e+000	0.000000000e+000
A_69_P036021		1.449304867e-001	2.399302615e-001	2.429211822e-001	3.583704153e-001
A_69_P088416		8.490086173e-002	1.255730568e-002	1.060179530e-001	2.197400316e-001
A_69_P067506		-1.057276233e-002	5.619679809e-003	-2.553356580e-002	-1.854973913e-002
A_69_P007971		0.000000000e+000	0.000000000e+000	0.000000000e+000	0.000000000e+000
A_69_P083716		0.000000000e+000	0.000000000e+000	0.000000000e+000	0.000000000e+000
A_69_P009047		0.000000000e+000	0.000000000e+000	0.000000000e+000	0.000000000e+000
A_69_P122358		0.000000000e+000	-3.906552874e-001	-2.483154746e-001	0.000000000e+000
A_69_P037068		4.802290371e-002	1.019178348e-001	6.999540383e-002	2.336076633e-001
A_69_P046481		1.932854422e-002	-2.287636071e-002	-1.880200914e-002	-3.037382568e-001
ETG10_13482		0.000000000e+000	-3.473688289e-002	-2.972729056e-002	0.000000000e+000
A_69_P080997		2.133486517e-001	1.300359121e-001	-4.841983153e-003	1.775245621e-001
A_69_P116846		-4.695218151e-002	-6.443026168e-002	-4.120333657e-002	-4.119094334e-003
A_69_P038860		4.214387474e-002	1.891978655e-001	-6.068927502e-001	2.211282745e-001
A_69_P089421		0.000000000e+000	0.000000000e+000	5.081578974e-001	0.000000000e+000
A_69_P076147		-6.523643267e-002	-1.074736175e-002	1.830634621e-001	1.259117827e-001
A_69_P114838		8.927319690e-003	-6.149785708e-003	3.273030936e-002	9.130068953e-002
A_69_P031207		4.493429701e-002	4.034887558e-002	5.199299452e-002	9.562010516e-002
A_69_P101495		3.555981981e-002	7.670805013e-003	-1.047806036e-002	3.059057395e-002
ETG04_27747		0.000000000e+000	0.000000000e+000	0.000000000e+000	0.000000000e+000
A_69_P109213		6.795579637e-002	-1.740974330e-002	-3.100047528e-002	-4.647280142e-002
A_69_P101066		3.137460288e-002	-1.089590571e-002	9.351520254e-002	-8.502844389e-003
A_69_P013251		-1.283659824e-001	1.778502302e-002	3.757867482e-002	4.473809663e-002
A_69_P041567		0.000000000e+000	0.000000000e+000	0.000000000e+000	0.000000000e+000
A_69_P008371		6.481936174e-003	-2.242728874e-003	-3.376517970e-002	1.307197552e-002
A_69_P069544		-5.384115346e-002	-5.135093485e-002	-1.583076174e-002	1.360701861e-001
A_69_P066026		2.301486769e-002	3.816697629e-002	2.140981698e-002	-5.145289273e-003
A_69_P101781		9.502095957e-002	7.536424685e-003	-2.073088401e-002	-1.039976169e-002
A_69_P096291		8.816856506e-002	1.458378782e-002	2.047547215e-001	2.101438431e-001
A_69_P036256		8.436971309e-002	-5.353936929e-002	-1.631180584e-002	-1.688501657e-002
A_69_P004241		-5.518806648e-002	0.000000000e+000	-1.698004404e-001	0.000000000e+000
DarkCorner		0.000000000e+000	0.000000000e+000	0.000000000e+000	0.000000000e+000
DarkCorner		0.000000000e+000	0.000000000e+000	0.000000000e+000	0.000000000e+000
DarkCorner		0.000000000e+000	0.000000000e+000	0.000000000e+000	0.000000000e+000
DarkCorner		0.000000000e+000	0.000000000e+000	0.000000000e+000	0.000000000e+000
DarkCorner		0.000000000e+000	0.000000000e+000	0.000000000e+000	0.000000000e+000
DarkCorner		0.000000000e+000	0.000000000e+000	0.000000000e+000	0.000000000e+000
DarkCorner		0.000000000e+000	0.000000000e+000	0.000000000e+000	0.000000000e+000
DarkCorner		0.000000000e+000	0.000000000e+000	0.000000000e+000	0.000000000e+000
DarkCorner		0.000000000e+000	0.000000000e+000	0.000000000e+000	0.000000000e+000
DarkCorner		0.000000000e+000	0.000000000e+000	0.000000000e+000	0.000000000e+000
DarkCorner		0.000000000e+000	0.000000000e+000	0.000000000e+000	0.000000000e+000
DarkCorner		0.000000000e+000	0.000000000e+000	0.000000000e+000	0.000000000e+000
DarkCorner		0.000000000e+000	0.000000000e+000	0.000000000e+000	0.000000000e+000
DarkCorner		0.000000000e+000	0.000000000e+000	0.000000000e+000	0.000000000e+000
DarkCorner		0.000000000e+000	0.000000000e+000	0.000000000e+000	0.000000000e+000
DarkCorner		0.000000000e+000	0.000000000e+000	0.000000000e+000	0.000000000e+000
DarkCorner		0.000000000e+000	0.000000000e+000	0.000000000e+000	0.000000000e+000
DarkCorner		0.000000000e+000	0.000000000e+000	0.000000000e+000	0.000000000e+000
A_69_P116196		4.930750334e-003	6.216776204e-002	8.655182425e-002	7.533791812e-002
A_69_P010121		0.000000000e+000	0.000000000e+000	0.000000000e+000	0.000000000e+000
A_69_P089631		3.116083766e-002	4.930920185e-002	4.171789883e-002	9.647339120e-003
A_69_P004081		-5.829613491e-002	-5.899912544e-002	-3.357345999e-002	-3.765956555e-002
A_69_P101203		-5.006199420e-002	2.167359197e-002	5.817766637e-002	6.339124329e-002
A_69_P060942		1.068739752e-001	-3.120582315e-002	4.566993588e-002	2.132664049e-002
A_69_P098626		-2.846470165e-001	-2.996055717e-001	-4.277245925e-001	-4.102349181e-001
A_69_P001788		-1.136299722e-001	-7.212405516e-002	-9.058677100e-002	0.000000000e+000
A_69_P030451		5.396165045e-002	6.025063185e-002	7.093123923e-002	3.798578563e-002
A_69_P107360		8.039022336e-002	6.508039575e-002	8.795642081e-002	1.374531734e-001
A_69_P121966		-9.023522302e-002	-2.460345317e-003	2.871843166e-002	5.506545060e-002
A_69_P053666		0.000000000e+000	0.000000000e+000	0.000000000e+000	0.000000000e+000
A_69_P071832		-8.555623599e-002	-1.374563373e-001	-1.645387017e-001	-3.802723966e-002
A_69_P096362		-5.431598277e-003	-1.023870024e-002	-4.292639868e-002	-1.209945532e-001
A_69_P043141		1.781562131e-001	1.183891974e-001	2.756044628e-001	5.639407027e-001
A_69_P108923		-5.356749068e-002	-8.877991798e-002	-8.565331860e-002	-3.963737419e-003
A_69_P063291		-2.685927791e-002	3.843420607e-002	6.545258802e-002	6.917254063e-002
A_69_P018546		-7.963249171e-002	-2.282377123e-002	-1.314234956e-001	-2.685731439e-002
A_69_P066856		1.388734152e-001	0.000000000e+000	-2.566189951e-001	0.000000000e+000
A_69_P107757		-2.782359257e-002	1.475655556e-002	6.914960194e-002	3.478353848e-002
A_69_P099881		8.892581921e-003	-1.075571132e-002	2.435666134e-002	1.225971683e-001
A_69_P119089		3.029040267e-002	-3.344252499e-003	-3.350085446e-002	4.157749894e-002
A_69_P125703		1.544577283e-001	1.254167823e-001	6.192025227e-002	1.985278364e-001
A_69_P111281		-4.509330459e-002	-3.322609479e-002	7.992031705e-003	-6.013372503e-002
A_69_P045261		-5.119812318e-002	-5.356187471e-002	-1.375567475e-002	7.152751624e-002
A_69_P036321		-4.198603781e-003	2.065961653e-002	3.728167129e-002	5.993562721e-002
A_69_P090401		0.000000000e+000	0.000000000e+000	0.000000000e+000	0.000000000e+000
A_69_P105308		2.302553904e-001	1.790413623e-001	1.417718493e-001	2.963790248e-001
A_69_P095756		0.000000000e+000	0.000000000e+000	0.000000000e+000	0.000000000e+000
A_69_P103561		9.169788334e-002	4.197554227e-002	4.088185252e-002	7.485655093e-002
A_69_P078402		1.677151768e-001	2.579655456e-001	4.598272405e-001	2.623611408e-001
A_69_P109256		2.877570319e-002	-4.871197371e-002	-8.242780324e-002	-7.824007790e-002
A_69_P030469		0.000000000e+000	0.000000000e+000	0.000000000e+000	0.000000000e+000
A_69_P110841		-1.698515596e-002	-5.021578672e-002	-4.165666820e-002	-6.361467344e-002
A_69_P080148		7.416810576e-002	5.596673179e-002	6.649654194e-002	8.445417672e-003
A_69_P027436		-1.115481976e-001	-5.032536802e-002	-1.000117004e-001	-1.345226360e-001
A_69_P070852		4.457743628e-002	-1.785108459e-002	0.000000000e+000	0.000000000e+000
A_69_P071422		1.004045284e-001	9.294070885e-002	-2.570557810e-002	1.218161828e-001
A_69_P051431		3.408271930e-002	-8.203401311e-002	-1.051461477e-002	-6.563455802e-002
A_69_P117451		4.743524950e-002	2.159822418e-001	-8.094664963e-004	0.000000000e+000
A_69_P027826		3.808934631e-002	0.000000000e+000	0.000000000e+000	0.000000000e+000
A_69_P003728		-1.202494857e-001	-2.512347322e-005	-7.167594077e-002	-9.796689148e-002
A_69_P077236		7.258168889e-002	3.074392081e-002	-1.777549736e-003	-2.319554609e-003
A_69_P068831		-1.522840234e-001	-2.191602259e-001	-1.145121472e-001	-1.347719871e-001
A_69_P034375		4.418386436e-002	8.937033957e-002	-1.259050415e-002	2.011936376e-001
RC1		0.000000000e+000	0.000000000e+000	0.000000000e+000	0.000000000e+000
A_69_P095856		7.871157030e-002	7.486914866e-002	7.053834182e-002	5.474382117e-002
A_69_P052011		0.000000000e+000	0.000000000e+000	0.000000000e+000	0.000000000e+000
A_69_P081531		2.667486253e-001	1.793859556e-002	-1.656331532e-001	2.264593084e-001
A_69_P042592		-8.234804083e-002	-7.614247784e-002	-5.370900242e-001	0.000000000e+000
A_69_P105336		-1.607197722e-002	-6.798433671e-003	6.327623596e-002	-3.766690807e-002
A_69_P087517		6.718863271e-002	-6.814838597e-002	-2.732976147e-002	1.065541128e-001
A_69_P094962		1.674203201e-001	2.155216799e-001	8.563878259e-002	1.580198977e-001
A_69_P093076		0.000000000e+000	0.000000000e+000	0.000000000e+000	0.000000000e+000
A_69_P076991		5.836363450e-003	-7.895663094e-003	2.934288023e-002	-3.297294609e-002
A_69_P071933		0.000000000e+000	0.000000000e+000	0.000000000e+000	0.000000000e+000
A_69_P096511		0.000000000e+000	0.000000000e+000	0.000000000e+000	0.000000000e+000
A_69_P121199		0.000000000e+000	0.000000000e+000	0.000000000e+000	0.000000000e+000
A_69_P049616		-3.610274465e-001	-5.712910228e-001	-3.504608875e-001	-2.413690192e-001
A_69_P079876		-1.497435423e-002	-9.650907947e-003	-2.570578828e-002	-2.468620226e-002
A_69_P104780		0.000000000e+000	0.000000000e+000	0.000000000e+000	0.000000000e+000
A_69_P041454		5.022924789e-002	9.034036632e-002	7.363422423e-002	3.758144922e-002
A_69_P114027		4.748760204e-002	9.454149312e-002	1.554502613e-001	2.604537200e-001
A_69_P050041		0.000000000e+000	-1.019446328e-001	-1.230445322e-001	0.000000000e+000
A_69_P015496		-2.763948051e-002	3.256906387e-002	7.825562788e-002	2.415587026e-001
A_69_P097246		2.758026546e-001	3.586052687e-002	1.725194852e-001	3.345155661e-001
A_69_P100261		-2.071019554e-001	-5.714444056e-001	-5.361178974e-001	-3.765316883e-002
DarkCorner		0.000000000e+000	0.000000000e+000	0.000000000e+000	0.000000000e+000
DarkCorner		0.000000000e+000	0.000000000e+000	0.000000000e+000	0.000000000e+000
DarkCorner		0.000000000e+000	0.000000000e+000	0.000000000e+000	0.000000000e+000
DarkCorner		0.000000000e+000	0.000000000e+000	0.000000000e+000	0.000000000e+000
DarkCorner		0.000000000e+000	0.000000000e+000	0.000000000e+000	0.000000000e+000
DarkCorner		0.000000000e+000	0.000000000e+000	0.000000000e+000	0.000000000e+000
DarkCorner		0.000000000e+000	0.000000000e+000	0.000000000e+000	0.000000000e+000
DarkCorner		0.000000000e+000	0.000000000e+000	0.000000000e+000	0.000000000e+000
DarkCorner		0.000000000e+000	0.000000000e+000	0.000000000e+000	0.000000000e+000
DarkCorner		0.000000000e+000	0.000000000e+000	0.000000000e+000	0.000000000e+000
DarkCorner		0.000000000e+000	0.000000000e+000	0.000000000e+000	0.000000000e+000
DarkCorner		0.000000000e+000	0.000000000e+000	0.000000000e+000	0.000000000e+000
DarkCorner		0.000000000e+000	0.000000000e+000	0.000000000e+000	0.000000000e+000
DarkCorner		0.000000000e+000	0.000000000e+000	0.000000000e+000	0.000000000e+000
DarkCorner		0.000000000e+000	0.000000000e+000	0.000000000e+000	0.000000000e+000
DarkCorner		0.000000000e+000	0.000000000e+000	0.000000000e+000	0.000000000e+000
DarkCorner		0.000000000e+000	0.000000000e+000	0.000000000e+000	0.000000000e+000
DarkCorner		0.000000000e+000	0.000000000e+000	0.000000000e+000	0.000000000e+000
A_69_P048461		9.983095411e-002	-4.832592414e-002	-4.727405433e-002	1.837283196e-001
A_69_P058701		-1.285646649e-001	-1.746867029e-001	-2.086760328e-001	-1.717886854e-001
A_69_P062901		1.561872166e-001	1.536135567e-001	-1.391397818e-002	-1.314140499e-001
A_69_P129306		-5.775918156e-002	1.248160927e-001	-1.557583579e-001	-7.973065971e-002
A_69_P073762		-1.984239240e-002	-3.953808245e-002	-8.184531822e-003	-1.708121501e-001
A_69_P046346		-9.687452908e-003	5.103723914e-002	-1.744677184e-001	-1.717000860e-001
A_69_P058786		1.879962977e-001	5.934790501e-001	1.241884077e-001	5.031056862e-001
A_69_P107881		-1.453772002e-001	-4.491159939e-002	-7.903613933e-002	-4.363707212e-002
A_69_P042418		-3.420212525e-002	7.482204870e-002	3.464242443e-002	1.002812120e-001
A_69_P096173		2.489938761e-001	0.000000000e+000	0.000000000e+000	1.716551475e-001
A_69_P091841		5.053476723e-002	8.018932679e-002	3.388194036e-002	8.802777500e-002
A_69_P103450		-3.178628757e-002	-4.890565824e-002	-3.388979469e-002	-5.168995719e-002
A_69_P066083		-5.665868808e-002	-1.236509621e-001	-1.991770434e-001	-1.798064161e-001
A_69_P123601		0.000000000e+000	0.000000000e+000	0.000000000e+000	0.000000000e+000
A_69_P109871		0.000000000e+000	0.000000000e+000	0.000000000e+000	0.000000000e+000
A_69_P118346		-3.193450094e-002	-2.950223481e-002	0.000000000e+000	0.000000000e+000
A_69_P028547		-9.746210574e-003	5.645377390e-002	-9.630638977e-002	1.507994636e-001
A_69_P032706		6.127578515e-002	5.657794618e-002	6.927988718e-002	1.458158505e-001
A_69_P003926		7.561625101e-002	8.336366926e-002	1.217257820e-001	1.159566575e-001
A_69_P107356		6.812548595e-002	7.438337716e-002	1.030889746e-001	1.385741811e-001
A_69_P119609		-1.197034033e-002	5.589181734e-002	8.000172479e-002	1.731778361e-001
A_69_P006520		-3.819766710e-001	0.000000000e+000	-2.245098763e-001	0.000000000e+000
A_69_P042886		-9.413893203e-002	-5.503463627e-002	4.269027514e-003	6.659877888e-002
A_69_P045941		-2.635911636e-002	-5.529886268e-002	-3.686194892e-002	-1.225943316e-001
A_69_P126156		-8.343806556e-002	2.848477200e-002	5.279586317e-002	4.263567368e-002
A_69_P014460		4.129198027e-002	2.944661889e-002	2.314653900e-002	-1.194559913e-002
A_69_P109691		-1.043766520e-001	-9.050170963e-002	-9.019068319e-002	-6.215383276e-002
A_69_P076123		0.000000000e+000	-4.136477388e-002	-1.008863470e-002	0.000000000e+000
A_69_P024956		4.186569752e-002	-5.201560498e-002	-4.541682627e-002	-1.621759635e-001
A_69_P091971		0.000000000e+000	0.000000000e+000	0.000000000e+000	0.000000000e+000
A_69_P046561		8.581326561e-002	2.336188696e-003	2.379815423e-002	3.642797309e-002
A_69_P096716		-1.233206807e-001	-4.288414926e-001	-3.002165532e-001	-2.968971222e-001
A_69_P039382		2.670527488e-002	-1.105112913e-002	1.276622810e-003	-5.369668323e-002
A_69_P025979		0.000000000e+000	0.000000000e+000	0.000000000e+000	0.000000000e+000
A_69_P039971		4.088158844e-002	4.391104910e-002	2.276475115e-002	-5.492493371e-003
A_69_P025498		0.000000000e+000	0.000000000e+000	0.000000000e+000	0.000000000e+000
A_69_P032751		1.192283743e-001	4.893108524e-003	-2.160825707e-002	-6.060095902e-002
A_69_P040431		1.047620550e-002	-2.449238507e-002	1.301983130e-001	3.546933411e-002
A_69_P003786		-5.325181033e-002	-2.933534252e-002	-2.536936439e-001	-4.459043961e-002
A_69_P109900		-5.318255497e-002	-1.394744514e-001	-1.138415353e-001	-1.439266435e-001
A_69_P005386		-1.124080408e-001	-2.312124640e-001	-2.100649739e-001	-2.904405129e-001
A_69_P129782		2.769519238e-001	2.669277696e-001	3.374944775e-001	4.470117402e-001
A_69_P125946		-1.639052689e-001	-2.630827488e-001	-3.098440137e-001	0.000000000e+000
A_69_P121746		-5.075630310e-002	-1.132277619e-001	-1.590121683e-001	-1.559147352e-001
A_69_P117901		-3.714303773e-002	-2.594759527e-002	-9.811181152e-003	2.574215021e-003
A_69_P022973		-3.550072763e-002	7.161399672e-002	-7.221049718e-002	2.733905574e-002
A_69_P129581		0.000000000e+000	0.000000000e+000	0.000000000e+000	0.000000000e+000
A_69_P067221		-8.208130281e-002	-1.582289293e-001	-1.555174863e-001	-6.195045875e-002
A_69_P108366		-2.646839646e-002	-4.709274001e-002	-6.183132123e-002	-1.307366232e-001
A_69_P025321		1.404255863e-002	-2.612146695e-002	-4.979535600e-002	-1.378098295e-001
A_69_P125881		0.000000000e+000	0.000000000e+000	0.000000000e+000	0.000000000e+000
A_69_P117601		-2.443976860e-001	-2.001295687e-001	2.046497679e-001	-1.630994262e-001
A_69_P093374		-1.319903631e-001	-3.579785279e-002	-1.981546045e-001	-2.884777888e-001
A_69_P109397		-1.043132037e-001	-2.066387717e-001	-2.332481402e-001	1.210507838e-001
A_69_P012683		3.599647459e-002	-3.540205057e-002	1.016873448e-003	4.577443182e-002
A_69_P057226		-1.416924890e-001	-2.054714615e-001	-2.428271089e-001	-1.235759379e-001
A_69_P120566		5.849385542e-002	2.523022999e-001	3.283559185e-001	1.449676289e-001
A_69_P048116		-1.756331407e-001	-2.335771564e-001	-2.876754407e-001	-3.827855584e-001
A_69_P065656		2.386877940e-003	-1.780380145e-002	-3.850267346e-002	9.915955062e-002
A_69_P090341		4.631662591e-002	4.326793959e-002	3.716480774e-002	-2.315662523e-003
A_69_P088956		0.000000000e+000	0.000000000e+000	0.000000000e+000	0.000000000e+000
A_69_P000487		0.000000000e+000	0.000000000e+000	0.000000000e+000	0.000000000e+000
A_69_P070171		1.366636126e-001	5.383776172e-003	5.672490046e-002	-5.176192665e-002
A_69_P057189		2.787156357e-001	-3.110813246e-001	-1.311811583e-002	-1.252396104e-001
A_69_P002112		-9.082710963e-002	-1.249283937e-001	-2.109898188e-001	-2.251028290e-001
A_69_P034801		5.974775436e-002	6.504532028e-002	1.801255113e-001	2.284136806e-001
A_69_P100296		0.000000000e+000	-3.421953706e-002	-2.296147964e-001	0.000000000e+000
A_69_P064296		-1.710525282e-002	-1.778064965e-002	2.920551786e-002	5.871612160e-002
DarkCorner		0.000000000e+000	0.000000000e+000	0.000000000e+000	0.000000000e+000
DarkCorner		0.000000000e+000	0.000000000e+000	0.000000000e+000	0.000000000e+000
DarkCorner		0.000000000e+000	0.000000000e+000	0.000000000e+000	0.000000000e+000
DarkCorner		0.000000000e+000	0.000000000e+000	0.000000000e+000	0.000000000e+000
DarkCorner		0.000000000e+000	0.000000000e+000	0.000000000e+000	0.000000000e+000
DarkCorner		0.000000000e+000	0.000000000e+000	0.000000000e+000	0.000000000e+000
DarkCorner		0.000000000e+000	0.000000000e+000	0.000000000e+000	0.000000000e+000
DarkCorner		0.000000000e+000	0.000000000e+000	0.000000000e+000	0.000000000e+000
DarkCorner		0.000000000e+000	0.000000000e+000	0.000000000e+000	0.000000000e+000
DarkCorner		0.000000000e+000	0.000000000e+000	0.000000000e+000	0.000000000e+000
DarkCorner		0.000000000e+000	0.000000000e+000	0.000000000e+000	0.000000000e+000
DarkCorner		0.000000000e+000	0.000000000e+000	0.000000000e+000	0.000000000e+000
DarkCorner		0.000000000e+000	0.000000000e+000	0.000000000e+000	0.000000000e+000
DarkCorner		0.000000000e+000	0.000000000e+000	0.000000000e+000	0.000000000e+000
DarkCorner		0.000000000e+000	0.000000000e+000	0.000000000e+000	0.000000000e+000
DarkCorner		0.000000000e+000	0.000000000e+000	0.000000000e+000	0.000000000e+000
A_69_P044726		-1.246141872e-001	-5.594388221e-002	-1.660422642e-001	4.725046705e-002
A_69_P033568		0.000000000e+000	0.000000000e+000	-1.775732732e-001	0.000000000e+000
A_69_P112218		0.000000000e+000	0.000000000e+000	0.000000000e+000	0.000000000e+000
A_69_P110551		3.716269920e-002	2.137065997e-002	3.799149855e-002	5.397967391e-002
A_69_P029007		6.260967615e-002	1.309126480e-001	-8.961933069e-003	1.114010746e-001
A_69_P018942		-6.228611491e-002	-5.034231138e-002	-1.424639790e-002	-4.181797977e-003
A_69_P080932		-8.449813773e-002	-4.642650880e-001	-3.602764559e-001	1.504946965e-001
A_69_P098351		1.511167292e-001	1.739123527e-001	1.928906614e-001	3.033488887e-001
A_69_P120436		2.987883193e-002	1.086774873e-002	3.672305842e-002	1.174202643e-001
A_69_P025373		-3.911639665e-002	4.161178345e-002	6.922216435e-002	4.456197807e-002
A_69_P005089		2.267458940e-002	5.087495869e-002	8.712179805e-003	4.782366112e-002
A_69_P035364		0.000000000e+000	-9.025641617e-002	-2.664894123e-002	0.000000000e+000
A_69_P073482		0.000000000e+000	-5.742021523e-002	0.000000000e+000	-3.298266014e-002
A_69_P005530		0.000000000e+000	0.000000000e+000	0.000000000e+000	0.000000000e+000
A_69_P104356		-1.373682652e-001	-7.408169154e-002	-4.157655092e-002	5.571228906e-003
A_69_P103798		0.000000000e+000	0.000000000e+000	0.000000000e+000	0.000000000e+000
A_69_P107895		-1.404448450e-002	-1.044246699e-001	-1.161876599e-001	-6.508829976e-002
A_69_P080306		-1.230163248e-001	-1.706189947e-001	-3.125430643e-002	-5.579810784e-002
A_69_P063246		-8.225387482e-003	-8.431421709e-003	-2.464481021e-002	-7.255995755e-002
A_69_P022741		4.537037674e-002	-6.957419301e-002	-5.133922305e-002	1.960030270e-001
A_69_P049274		0.000000000e+000	0.000000000e+000	0.000000000e+000	0.000000000e+000
A_69_P066001		2.184709102e-002	1.034444874e-001	1.050956580e-001	1.257694272e-001
A_69_P010531		0.000000000e+000	0.000000000e+000	0.000000000e+000	0.000000000e+000
A_69_P105033		-4.664610510e-002	-6.041843560e-002	3.429464656e-002	6.432882587e-002
A_69_P024081		0.000000000e+000	0.000000000e+000	0.000000000e+000	0.000000000e+000
A_69_P068766		1.976832596e-002	-5.522936942e-002	-5.236101917e-002	1.827072225e-002
A_69_P105222		-3.165002927e-002	7.606830366e-002	6.656080574e-002	1.331589768e-001
A_69_P034011		6.944454870e-002	0.000000000e+000	-2.463062485e-001	1.030660048e-001
A_69_P124376		1.146849489e-002	-1.153757646e-001	-6.947799397e-002	-6.438719586e-002
A_69_P121246		0.000000000e+000	-1.293861060e-001	-2.453337852e-001	0.000000000e+000
A_69_P127468		1.082481764e-001	-7.944939039e-002	-3.136419988e-002	0.000000000e+000
A_69_P008937		-5.629031957e-002	-1.518664288e-002	-4.423199198e-002	-5.493022612e-002
A_69_P069111		0.000000000e+000	0.000000000e+000	0.000000000e+000	0.000000000e+000
A_69_P100056		-9.543637243e-002	-4.098439405e-001	-5.728087694e-001	-1.913761786e-001
A_69_P087711		9.328864289e-002	-9.191698682e-003	-3.009550708e-002	3.411516401e-002
A_69_P018761		1.059796243e-001	9.248038657e-003	1.486096370e-002	-1.937036682e-002
A_69_P010431		-4.832744983e-002	-1.473273768e-001	-1.450915836e-001	-1.406769761e-001
A_69_P060215		-3.150493759e-002	3.015224880e-002	1.209488795e-001	8.571313807e-003
A_69_P031486		7.454365611e-002	7.241758842e-002	3.327072844e-002	6.811968226e-002
A_69_P091603		7.759470368e-002	-4.472471955e-001	-3.774423263e-001	-1.470335983e-001
A_69_P016868		-1.512504292e-002	3.101699045e-002	3.156267026e-002	9.423259338e-002
A_69_P128246		0.000000000e+000	0.000000000e+000	0.000000000e+000	0.000000000e+000
A_69_P065022		7.199409597e-002	5.252254694e-002	5.050486523e-002	2.618592614e-003
A_69_P101752		5.464242328e-004	-4.108252291e-002	-5.678172006e-002	-1.096501846e-001
A_69_P108201		-4.292272813e-002	-1.278761562e-002	-1.823303138e-001	2.432873383e-001
A_69_P022787		1.245447343e-001	9.025749418e-002	8.495826378e-002	1.001189438e-001
A_69_P021701		0.000000000e+000	0.000000000e+000	0.000000000e+000	0.000000000e+000
A_69_P061561		-3.313928115e-002	-2.918274051e-002	-7.074404624e-002	-2.419438572e-002
A_69_P086441		2.833982705e-002	-2.074164183e-001	-2.359615659e-001	-3.177122541e-001
A_69_P126601		0.000000000e+000	0.000000000e+000	0.000000000e+000	0.000000000e+000
A_69_P091216		-6.814847373e-002	0.000000000e+000	0.000000000e+000	0.000000000e+000
A_69_P024836		0.000000000e+000	0.000000000e+000	0.000000000e+000	-1.570067042e-002
A_69_P077962		-1.408806153e-002	3.101917667e-002	2.553912567e-002	-1.093302326e-001
A_69_P060011		1.046834046e-002	4.060733865e-002	3.842856424e-002	7.916484104e-002
A_69_P043582		0.000000000e+000	0.000000000e+000	0.000000000e+000	0.000000000e+000
A_69_P125086		0.000000000e+000	0.000000000e+000	0.000000000e+000	0.000000000e+000
A_69_P092664		-7.194787013e-002	8.447952587e-002	4.437668963e-002	-1.826713895e-002
A_69_P001390		3.067377754e-001	1.793795692e-001	0.000000000e+000	0.000000000e+000
A_69_P058591		0.000000000e+000	0.000000000e+000	0.000000000e+000	0.000000000e+000
A_69_P040961		2.853050951e-002	6.270700903e-002	6.831350193e-002	1.155959253e-002
A_69_P009621		0.000000000e+000	0.000000000e+000	0.000000000e+000	0.000000000e+000
A_69_P044681		-5.164298147e-002	-5.388813613e-002	-9.956288978e-002	-8.437020660e-002
A_69_P108996		-6.303725977e-003	-1.375373632e-002	1.696609537e-002	9.681300370e-003
A_69_P026416		-3.261208994e-002	-5.009612788e-002	-1.495983205e-001	-1.003901840e-001
A_69_P113041		2.670178511e-001	0.000000000e+000	0.000000000e+000	0.000000000e+000
A_69_P049793		3.548722431e-001	3.501988291e-001	2.862353250e-001	0.000000000e+000
A_69_P007931		-4.497044930e-002	-1.822157691e-003	8.899329940e-003	-4.612304077e-002
A_69_P115151		-4.278029849e-002	2.815875924e-002	-3.490684435e-002	-1.040949198e-001
A_69_P001581		-5.837944176e-002	4.780720288e-002	4.283381161e-002	1.867362733e-001
DarkCorner		0.000000000e+000	0.000000000e+000	0.000000000e+000	0.000000000e+000
DarkCorner		0.000000000e+000	0.000000000e+000	0.000000000e+000	0.000000000e+000
DarkCorner		0.000000000e+000	0.000000000e+000	0.000000000e+000	0.000000000e+000
DarkCorner		0.000000000e+000	0.000000000e+000	0.000000000e+000	0.000000000e+000
DarkCorner		0.000000000e+000	0.000000000e+000	0.000000000e+000	0.000000000e+000
DarkCorner		0.000000000e+000	0.000000000e+000	0.000000000e+000	0.000000000e+000
DarkCorner		0.000000000e+000	0.000000000e+000	0.000000000e+000	0.000000000e+000
DarkCorner		0.000000000e+000	0.000000000e+000	0.000000000e+000	0.000000000e+000
DarkCorner		0.000000000e+000	0.000000000e+000	0.000000000e+000	0.000000000e+000
DarkCorner		0.000000000e+000	0.000000000e+000	0.000000000e+000	0.000000000e+000
DarkCorner		0.000000000e+000	0.000000000e+000	0.000000000e+000	0.000000000e+000
DarkCorner		0.000000000e+000	0.000000000e+000	0.000000000e+000	0.000000000e+000
DarkCorner		0.000000000e+000	0.000000000e+000	0.000000000e+000	0.000000000e+000
DarkCorner		0.000000000e+000	0.000000000e+000	0.000000000e+000	0.000000000e+000
DarkCorner		0.000000000e+000	0.000000000e+000	0.000000000e+000	0.000000000e+000
DarkCorner		0.000000000e+000	0.000000000e+000	0.000000000e+000	0.000000000e+000
A_69_P110554		-2.599682573e-002	-6.678530907e-002	6.339429262e-002	-2.032469900e-002
A_69_P065371		2.719578559e-002	1.585322781e-002	3.859613513e-002	9.435157169e-002
A_69_P021171		0.000000000e+000	0.000000000e+000	0.000000000e+000	0.000000000e+000
A_69_P013986		1.507419665e-001	3.112735366e-002	1.240572429e-001	4.419326949e-001
A_69_P043439		1.153728134e-003	1.029493230e-001	8.873384986e-002	1.216551101e-001
A_69_P059881		-4.254865728e-002	-6.389480835e-002	-6.921207939e-002	1.856168308e-001
A_69_P018713		1.375641924e-001	6.075278962e-002	4.536566227e-002	4.483209252e-002
A_69_P086781		1.398554046e-001	9.000600705e-002	2.064057266e-001	5.659165724e-001
A_69_P040706		-1.378720240e-001	4.795075455e-002	-3.387545254e-002	-7.664259793e-002
A_69_P015386		5.136110569e-002	2.790074388e-001	1.398405466e-001	1.514507310e-001
A_69_P112006		-6.953079798e-002	-5.265661683e-003	3.454461052e-002	3.100543532e-003
A_69_P006691		0.000000000e+000	-2.440576978e-001	0.000000000e+000	-4.746536493e-002
A_69_P001011		-3.146644765e-002	5.474077905e-002	1.547495734e-001	1.080322950e-001
A_69_P099656		0.000000000e+000	0.000000000e+000	4.041920769e-002	0.000000000e+000
A_69_P067414		-1.052292898e-001	-1.405822803e-001	2.228922563e-002	-5.552519982e-002
A_69_P009266		-7.146397549e-002	6.823666435e-002	-6.699526432e-002	-2.554388717e-003
A_69_P101121		2.950554445e-002	-1.261965327e-002	-6.232713052e-002	-1.634278746e-001
A_69_P045080		1.175505826e-001	1.059125234e-002	5.477954283e-002	4.672248359e-002
A_69_P004413		-4.882900940e-002	1.492969512e-001	-1.628625452e-002	0.000000000e+000
A_69_P119012		0.000000000e+000	0.000000000e+000	-1.102619660e-001	0.000000000e+000
A_69_P127771		0.000000000e+000	0.000000000e+000	0.000000000e+000	0.000000000e+000
A_69_P087691		-3.637865863e-002	-1.660163214e-002	8.703041154e-003	1.467858467e-003
A_69_P032697		-2.109431473e-002	-3.398799580e-002	-5.057066611e-002	-2.612756374e-002
A_69_P015517		8.270458560e-002	5.912314399e-003	1.704205153e-002	2.156561252e-002
A_69_P074470		0.000000000e+000	-1.078092756e-001	0.000000000e+000	0.000000000e+000
A_69_P056231		-3.947801579e-002	-3.855555120e-002	-2.423890446e-002	-7.526987573e-002
A_69_P044867		0.000000000e+000	0.000000000e+000	0.000000000e+000	0.000000000e+000
A_69_P076367		-3.190052166e-002	3.754465047e-003	5.135852832e-004	6.927731658e-002
A_69_P028176		-4.655621553e-002	-1.083240422e-001	-1.247782139e-001	-1.165101787e-001
A_69_P110171		4.942015596e-003	8.422045485e-003	2.356641885e-002	8.718348049e-002
A_69_P104666		3.736701270e-002	6.434004805e-002	2.933951658e-002	1.148074103e-001
A_69_P030901		0.000000000e+000	0.000000000e+000	0.000000000e+000	0.000000000e+000
A_69_P020992		1.470903739e-001	7.977042717e-002	6.428741629e-002	-2.043531520e-002
A_69_P056056		3.054120692e-002	1.734629854e-002	2.236072649e-002	-1.368865334e-001
A_69_P118031		0.000000000e+000	0.000000000e+000	0.000000000e+000	0.000000000e+000
A_69_P029746		-9.707122501e-002	-1.722918666e-002	8.776625499e-003	-2.740842637e-002
A_69_P034497		0.000000000e+000	0.000000000e+000	0.000000000e+000	0.000000000e+000
(-)3xSLv1		0.000000000e+000	0.000000000e+000	0.000000000e+000	0.000000000e+000
A_69_P113376		-9.957812421e-002	-1.249326347e-001	-9.456552843e-002	-1.155426268e-001
A_69_P069956		-7.989509949e-002	-1.549623043e-001	-1.462486816e-001	-1.580552537e-001
A_69_P056772		2.202939236e-001	1.943098630e-001	4.494679448e-001	2.564914657e-001
A_69_P008526		8.029200260e-002	5.516942993e-002	5.939167703e-002	5.628262660e-002
A_69_P005061		1.610144318e-001	-1.837969146e-001	-1.008073312e-001	-2.344559602e-001
A_69_P088887		1.207800167e-003	4.636198716e-002	1.814605792e-002	1.526548214e-002
A_69_P030896		1.040945895e-001	6.198091682e-002	7.235468699e-002	-5.122143634e-003
A_69_P101683		-4.631148707e-002	-2.359588538e-002	-2.911140219e-002	-4.780698934e-002
A_69_P000821		1.267605461e-001	9.192325165e-002	1.541535285e-001	1.933595945e-001
A_69_P108472		6.004989217e-002	-1.311906302e-002	1.599912619e-002	1.003071003e-001
A_69_P085981		1.938330623e-001	-6.232313448e-003	5.269244587e-002	5.687756503e-002
A_69_P019336		4.665541320e-002	4.360677921e-002	1.411976402e-002	-3.633747091e-002
A_69_P077641		3.176505726e-001	1.882748810e-001	0.000000000e+000	4.707312821e-001
A_69_P104354		1.925925839e-002	1.087082963e-001	6.176910279e-001	-4.273264634e-002
A_69_P093291		8.710820589e-002	1.146483988e-001	7.305631012e-001	1.222162297e-001
A_69_P064746		-1.823561668e-002	-6.441435853e-002	-9.679026597e-002	-6.446090722e-002
A_69_P086101		1.150095606e-001	-3.590082043e-002	4.131445539e-003	1.450838819e-001
A_69_P082353		0.000000000e+000	0.000000000e+000	0.000000000e+000	0.000000000e+000
A_69_P102526		-1.514950453e-001	-1.153923977e-001	-2.168632962e-001	1.952595593e-001
A_69_P042796		-6.095816840e-002	-8.458223471e-002	-3.830067662e-002	-1.755941199e-001
A_69_P100643		1.620677142e-002	2.500461855e-002	4.281103726e-004	8.422495955e-003
A_69_P029360		-8.852843610e-003	4.048714433e-002	2.317312747e-002	-7.757605845e-002
A_69_P110637		2.439898205e-001	3.616486509e-001	1.364573889e-001	5.593050364e-001
A_69_P003253		3.328358854e-002	-5.609320702e-002	-8.432210714e-002	-8.772989814e-002
A_69_P088801		-7.496924976e-002	-5.139697519e-002	-5.656036635e-002	-1.094302341e-001
A_69_P123547		0.000000000e+000	0.000000000e+000	0.000000000e+000	0.000000000e+000
A_69_P010741		-5.449586129e-003	4.352989309e-002	-5.149115793e-003	-8.634584796e-003
A_69_P102533		7.991136911e-002	5.458623328e-002	5.940622180e-002	1.005232407e-001
A_69_P035896		-3.853110982e-001	-5.747093905e-001	-3.507107345e-001	-2.137924157e-001
A_69_P003602		-1.591621133e-002	-1.260219116e-002	-1.741902338e-002	5.055335875e-002
A_69_P063221		-1.314802308e-001	-1.190269689e-002	1.239872098e-002	6.850791815e-002
A_69_P099691		0.000000000e+000	8.420752194e-003	0.000000000e+000	0.000000000e+000
DarkCorner		0.000000000e+000	0.000000000e+000	0.000000000e+000	0.000000000e+000
DarkCorner		0.000000000e+000	0.000000000e+000	0.000000000e+000	0.000000000e+000
DarkCorner		0.000000000e+000	0.000000000e+000	0.000000000e+000	0.000000000e+000
DarkCorner		0.000000000e+000	0.000000000e+000	0.000000000e+000	0.000000000e+000
DarkCorner		0.000000000e+000	0.000000000e+000	0.000000000e+000	0.000000000e+000
DarkCorner		0.000000000e+000	0.000000000e+000	0.000000000e+000	0.000000000e+000
DarkCorner		0.000000000e+000	0.000000000e+000	0.000000000e+000	0.000000000e+000
DarkCorner		0.000000000e+000	0.000000000e+000	0.000000000e+000	0.000000000e+000
DarkCorner		0.000000000e+000	0.000000000e+000	0.000000000e+000	0.000000000e+000
DarkCorner		0.000000000e+000	0.000000000e+000	0.000000000e+000	0.000000000e+000
DarkCorner		0.000000000e+000	0.000000000e+000	0.000000000e+000	0.000000000e+000
DarkCorner		0.000000000e+000	0.000000000e+000	0.000000000e+000	0.000000000e+000
DarkCorner		0.000000000e+000	0.000000000e+000	0.000000000e+000	0.000000000e+000
DarkCorner		0.000000000e+000	0.000000000e+000	0.000000000e+000	0.000000000e+000
A_69_P124248		0.000000000e+000	-3.947305372e-001	0.000000000e+000	0.000000000e+000
A_69_P038826		2.083739158e-001	3.223723482e-002	1.286103007e-001	2.866900501e-001
A_69_P048417		-3.926623297e-003	-1.141697175e-001	-1.237769730e-001	-5.780751525e-002
A_69_P030251		-2.569327118e-002	-1.626863193e-001	-1.103848157e-001	-1.547676234e-001
A_69_P055656		2.747324309e-002	-5.205529783e-002	-1.541492315e-001	-3.751833011e-002
A_69_P082846		-8.790449196e-002	1.429263621e-001	-1.315106448e-001	-1.778240554e-001
A_69_P004560		-2.730495790e-002	1.913088611e-001	-2.032923356e-001	1.438423721e-001
A_69_P057581		5.718818922e-002	3.751228025e-002	5.823233148e-002	1.298169289e-003
A_69_P087707		-2.874475677e-002	0.000000000e+000	-1.316737666e-001	0.000000000e+000
A_69_P104622		-2.345117820e-002	-7.534366269e-003	3.162640304e-002	6.782803377e-003
A_69_P010318		0.000000000e+000	0.000000000e+000	0.000000000e+000	0.000000000e+000
RC2		0.000000000e+000	0.000000000e+000	0.000000000e+000	0.000000000e+000
A_69_P094356		-3.432179804e-001	-4.302451343e-001	-2.115257164e-001	-2.090136983e-001
A_69_P090821		1.098530507e-001	9.448038170e-002	3.891383872e-002	1.242179615e-001
A_69_P008362		2.770306298e-003	7.808183827e-002	6.649339875e-002	1.503150298e-001
A_69_P109301		-3.069712943e-002	-1.190527070e-002	-8.273068157e-002	-8.483880002e-002
A_69_P025866		-8.920422052e-002	4.195599359e-002	7.025868964e-002	1.281590474e-001
A_69_P033595		3.048903097e-001	3.067936202e-001	5.524927032e-001	3.152712185e-001
A_69_P099236		-1.062115707e-002	1.881208119e-002	2.178994328e-002	6.780889113e-002
A_69_P032041		8.181159521e-002	1.356964898e-001	-1.403918488e-003	5.476364747e-002
A_69_P009551		0.000000000e+000	0.000000000e+000	0.000000000e+000	0.000000000e+000
A_69_P108586		-1.389634840e-001	-4.204056172e-002	8.102636488e-003	-1.418949560e-001
A_69_P062737		6.195572047e-002	6.035096237e-002	1.862203482e-001	7.877035904e-002
A_69_P109335		-6.030747775e-002	-3.556460035e-002	3.329588168e-002	5.610288465e-002
A_69_P094196		2.806809985e-001	-6.947948240e-003	-4.300047563e-002	-6.096575613e-002
A_69_P089937		-5.417448001e-002	3.752863084e-002	9.930336985e-002	5.750077195e-002
A_69_P030751		0.000000000e+000	0.000000000e+000	0.000000000e+000	0.000000000e+000
A_69_P045746		-7.358438863e-002	-6.148772165e-003	5.642924325e-002	3.956723317e-002
A_69_P111807		-1.306329782e-001	-6.776265121e-002	-2.799049230e-001	-8.778159286e-002
A_69_P129186		5.645317461e-002	3.763483464e-002	1.772409094e-001	-7.425239360e-002
A_69_P064217		4.394613978e-002	-5.754193033e-003	1.431690271e-001	9.090890189e-002
A_69_P113102		-8.851853444e-002	-4.158852506e-002	-2.660316858e-002	-1.981255609e-002
A_69_P114698		0.000000000e+000	0.000000000e+000	0.000000000e+000	0.000000000e+000
A_69_P081346		-3.659626889e-002	-3.112048774e-002	1.564122926e-002	-1.062543048e-001
A_69_P078741		2.161231852e-002	4.383718908e-002	2.318444222e-001	2.752931475e-001
A_69_P075426		9.010825523e-002	8.140589762e-002	-3.976825068e-002	1.724101877e-002
A_69_P004173		1.848611761e-001	0.000000000e+000	0.000000000e+000	2.012276929e-001
A_69_P125102		7.556631924e-002	-1.339024943e-001	0.000000000e+000	1.282014948e-001
A_69_P035366		-5.968227138e-001	-5.189179790e-001	-7.513233616e-001	-4.940396968e-001
A_69_P094752		5.839392302e-002	-3.467990952e-002	1.329723365e-002	-1.049642266e-001
A_69_P063151		-7.256957467e-002	2.198287934e-002	5.461779567e-002	5.464350785e-002
A_69_P063461		-2.509451196e-002	-5.635401979e-003	-1.620770724e-002	-4.797341183e-002
A_69_P095586		0.000000000e+000	-1.439894607e-001	-5.454327650e-002	1.006077862e-001
A_69_P044973		1.383887449e-002	-6.065604058e-002	-4.748684561e-002	-9.919645657e-002
A_69_P063131		-3.667415471e-002	2.040084552e-002	6.561981599e-002	4.404836502e-002
A_69_P026526		3.097996521e-002	2.054647947e-002	3.071655163e-002	7.170207845e-002
A_69_P033161		1.847050331e-001	-1.872234582e-001	-2.629774294e-001	-1.481508815e-001
A_69_P072961		-5.009135922e-002	-1.830299873e-001	-3.554898678e-001	-2.380274043e-001
A_69_P016551		1.911636351e-002	6.664485819e-002	4.057342377e-002	8.072130214e-002
A_69_P125327		0.000000000e+000	0.000000000e+000	0.000000000e+000	0.000000000e+000
A_69_P030291		3.488496683e-003	-2.629107335e-001	2.832390129e-001	1.268439058e-002
A_69_P027226		-1.274487899e-002	6.808192980e-002	4.671670127e-002	1.205161613e-001
A_69_P110800		7.432198348e-002	1.488585900e-002	2.341077370e-002	1.464483649e-001
A_69_P127289		4.622349773e-002	-9.976807258e-002	-2.446526408e-002	-5.356980769e-002
A_69_P092726		-7.801219875e-002	-1.870216145e-002	2.449128389e-002	-7.824591291e-002
A_69_P100486		2.988505908e-002	3.906209593e-002	3.641783684e-002	4.991606626e-002
A_69_P113473		1.199219345e-001	-1.564174799e-001	-1.427459713e-001	-1.638131562e-001
A_69_P116421		-2.513749130e-002	1.044932616e-001	-4.100907253e-003	1.453226291e-001
A_69_P111238		-1.357233519e-002	-2.984650475e-002	-4.736237007e-002	-7.285053015e-002
A_69_P075915		4.514624478e-002	-5.672266766e-002	-2.330367222e-001	-2.144234376e-001
A_69_P014526		-8.309649170e-003	5.769890751e-002	1.731302661e-002	-1.257311102e-002
A_69_P038389		0.000000000e+000	2.337984259e-001	-2.416620923e-001	0.000000000e+000
A_69_P104271		0.000000000e+000	0.000000000e+000	0.000000000e+000	0.000000000e+000
A_69_P099816		-7.328778717e-002	1.675009769e-001	0.000000000e+000	0.000000000e+000
A_69_P082076		2.184026740e-001	1.584570687e-001	-1.405665472e-001	1.760042296e-001
A_69_P102528		-1.680693802e-001	-1.207426325e-001	-2.413543527e-001	1.856332113e-001
A_69_P079696		4.400170767e-002	8.024650754e-002	1.002340070e-001	1.481023653e-001
A_69_P071623		0.000000000e+000	0.000000000e+000	0.000000000e+000	0.000000000e+000
A_69_P078491		4.923370085e-002	-3.875868062e-002	-4.906282808e-002	-1.379239760e-001
A_69_P079184		-2.872156754e-003	-5.179492404e-002	-5.849292370e-002	-9.244157337e-003
A_69_P029346		-4.006345344e-002	-2.100087332e-002	-7.097942889e-003	8.427826913e-003
DarkCorner		0.000000000e+000	0.000000000e+000	0.000000000e+000	0.000000000e+000
DarkCorner		0.000000000e+000	0.000000000e+000	0.000000000e+000	0.000000000e+000
DarkCorner		0.000000000e+000	0.000000000e+000	0.000000000e+000	0.000000000e+000
DarkCorner		0.000000000e+000	0.000000000e+000	0.000000000e+000	0.000000000e+000
DarkCorner		0.000000000e+000	0.000000000e+000	0.000000000e+000	0.000000000e+000
DarkCorner		0.000000000e+000	0.000000000e+000	0.000000000e+000	0.000000000e+000
DarkCorner		0.000000000e+000	0.000000000e+000	0.000000000e+000	0.000000000e+000
DarkCorner		0.000000000e+000	0.000000000e+000	0.000000000e+000	0.000000000e+000
DarkCorner		0.000000000e+000	0.000000000e+000	0.000000000e+000	0.000000000e+000
DarkCorner		0.000000000e+000	0.000000000e+000	0.000000000e+000	0.000000000e+000
DarkCorner		0.000000000e+000	0.000000000e+000	0.000000000e+000	0.000000000e+000
DarkCorner		0.000000000e+000	0.000000000e+000	0.000000000e+000	0.000000000e+000
DarkCorner		0.000000000e+000	0.000000000e+000	0.000000000e+000	0.000000000e+000
DarkCorner		0.000000000e+000	0.000000000e+000	0.000000000e+000	0.000000000e+000
A_69_P077742		0.000000000e+000	0.000000000e+000	0.000000000e+000	0.000000000e+000
A_69_P103452		3.632263874e-003	-3.014691244e-002	-5.710620057e-003	5.370265092e-002
(+)E1A_r60_3		4.260653112e-001	5.285985719e-001	4.628880018e-001	4.646682439e-001
A_69_P101786		-6.416225131e-002	-8.855388582e-002	-2.409723564e-002	5.035892233e-002
A_69_P007371		2.268091923e-002	-1.019806273e-001	-1.276040072e-001	5.327922388e-002
A_69_P067841		-1.452913045e-001	-2.338207236e-001	-1.311019652e-001	-1.792770756e-001
A_69_P058556		0.000000000e+000	0.000000000e+000	0.000000000e+000	-1.301602953e-001
A_69_P000117		-4.989499885e-002	1.296372203e-001	-6.217146285e-002	1.087076907e-002
A_69_P061447		0.000000000e+000	0.000000000e+000	-4.496100558e-002	0.000000000e+000
A_69_P063706		1.389580865e-001	-3.131204050e-002	-1.741307246e-002	4.397838470e-002
A_69_P025317		0.000000000e+000	0.000000000e+000	0.000000000e+000	0.000000000e+000
A_69_P003706		2.548703686e-001	2.165055991e-001	6.744616479e-002	0.000000000e+000
A_69_P011586		0.000000000e+000	0.000000000e+000	0.000000000e+000	0.000000000e+000
A_69_P124247		5.527723727e-002	-8.446745059e-002	1.284422876e-001	-2.851343193e-002
A_69_P090976		-2.612851332e-002	2.458176944e-002	1.285917931e-001	1.007558032e-001
A_69_P077011		6.644944030e-002	7.874764188e-002	1.759508620e-002	-4.456051326e-002
A_69_P079246		-1.003606583e-001	-1.713893286e-001	-2.219510035e-001	-1.804301708e-001
A_69_P033866		-2.127778201e-001	-2.861837823e-001	-1.716743518e-001	-2.273729309e-001
A_69_P053073		0.000000000e+000	0.000000000e+000	0.000000000e+000	0.000000000e+000
A_69_P022191		3.336248909e-002	-8.611185203e-003	-1.278275139e-001	0.000000000e+000
A_69_P106232		-1.789793637e-001	-1.627962154e-001	-1.136042722e-001	-5.495432122e-001
A_69_P115998		-1.726989535e-002	-4.353146029e-002	-1.724041632e-003	-4.274029036e-003
A_69_P040631		0.000000000e+000	0.000000000e+000	0.000000000e+000	0.000000000e+000
A_69_P082391		0.000000000e+000	0.000000000e+000	0.000000000e+000	0.000000000e+000
A_69_P048681		-3.232297613e-002	-2.850794126e-003	-1.030243759e-002	-7.752186981e-002
A_69_P041779		0.000000000e+000	0.000000000e+000	0.000000000e+000	0.000000000e+000
A_69_P095816		-1.379603690e-003	-1.798363014e-002	-6.353873386e-003	3.167405587e-002
A_69_P034482		2.416574483e-001	3.741465067e-001	3.094429094e-001	2.682665848e-001
A_69_P070837		1.114173872e-001	5.927365343e-002	4.210795707e-002	-1.459486398e-002
A_69_P091577		2.421727336e-003	3.187813247e-002	4.315239211e-002	2.975855972e-002
A_69_P108706		-3.027773531e-001	-1.902937671e-001	-1.762022521e-001	-4.243714555e-001
A_69_P056871		-4.241973335e-002	-2.231089140e-002	3.230857677e-002	6.438690754e-002
A_69_P056599		-4.774764929e-002	-9.219958354e-002	-1.180691898e-001	-5.167278804e-002
A_69_P052491		-6.021353540e-002	-7.450224425e-003	1.159650972e-002	1.255875367e-002
A_69_P119141		1.853576601e-001	-1.245538027e-001	1.896621134e-002	-2.616144692e-001
A_69_P101116		-4.096548185e-001	-2.804309470e-001	-3.366870274e-001	-3.270254728e-001
A_69_P008458		5.239207396e-002	8.281409109e-002	1.484319085e-001	7.302871620e-002
A_69_P103575		0.000000000e+000	0.000000000e+000	-2.128627416e-001	0.000000000e+000
A_69_P028802		0.000000000e+000	0.000000000e+000	0.000000000e+000	0.000000000e+000
A_69_P081504		1.019990553e-001	2.121417806e-002	5.811813332e-002	6.141761870e-002
A_69_P062861		1.903150075e-001	2.129905736e-001	8.976556731e-002	2.641223050e-001
A_69_P117885		-8.284092300e-001	-7.993371112e-001	-7.995762303e-001	-7.439834178e-001
A_69_P010880		1.252963407e-001	7.855176726e-002	8.014163520e-002	3.222204112e-002
A_69_P061666		-2.670420350e-002	2.391600852e-002	3.996371273e-002	3.331432482e-002
A_69_P048776		2.166594702e-003	1.960468926e-002	5.830780576e-002	-5.468656940e-002
A_69_P108774		-2.578651696e-002	8.745189778e-003	3.976062848e-002	-2.116052978e-002
A_69_P041191		7.668822283e-002	-1.744568989e-003	-1.073053005e-003	1.498031697e-002
A_69_P000550		0.000000000e+000	0.000000000e+000	0.000000000e+000	0.000000000e+000
A_69_P087271		1.044862556e-002	-7.808679052e-002	2.362849760e-003	-7.001652246e-002
A_69_P068277		-3.746197200e-001	-1.343202960e-001	-3.909145750e-001	-3.985011473e-001
A_69_P024651		-2.018190763e-001	-1.746586947e-001	-4.899292295e-001	-4.349049506e-001
A_69_P113220		-4.594416093e-002	-3.969044753e-002	3.294209405e-003	6.749035918e-002
A_69_P004502		0.000000000e+000	0.000000000e+000	0.000000000e+000	0.000000000e+000
A_69_P095971		4.295458973e-003	-5.766851489e-002	-5.629508330e-002	-7.625519074e-002
A_69_P126895		-1.751339439e-002	7.904566292e-003	9.887765055e-002	-3.527267955e-003
A_69_P054291		-4.411308000e-002	-5.222768032e-002	-1.163061348e-002	-2.024735091e-001
A_69_P044613		-2.852575669e-002	1.369557784e-002	2.829206297e-002	3.657884167e-002
A_69_P003516		1.237752200e-001	4.157697155e-002	-1.551419945e-003	-2.826797656e-002
A_69_P044247		2.096248651e-002	7.614442674e-003	-2.901061980e-002	-1.059162335e-001
A_69_P010696		-1.159352799e-001	2.600972075e-002	-1.931895579e-002	5.764714104e-002
A_69_P030572		0.000000000e+000	0.000000000e+000	0.000000000e+000	0.000000000e+000
A_69_P050717		-8.133042903e-002	-1.054185098e-001	-1.071557123e-001	-1.851800692e-001
A_69_P062521		-2.878989425e-001	-2.699390846e-001	-2.877587465e-001	-4.450463069e-001
A_69_P102456		-3.525823671e-002	-6.920194269e-002	-1.069013848e-001	-1.095329913e-001
A_69_P010464		1.184236984e-001	1.573732597e-001	-1.297835423e-002	4.081084442e-002
A_69_P118672		-1.540658710e-002	-3.359953189e-003	6.500180316e-002	6.959517331e-002
A_69_P026546		1.272892341e-001	2.021310357e-002	5.254529536e-003	-4.850790477e-002
A_69_P107556		-3.445481844e-001	-3.891479687e-001	-4.283793937e-001	-4.504931325e-001
A_69_P010234		5.964696057e-002	6.239413038e-003	4.781052780e-002	8.045904116e-003
A_69_P051177		3.318388748e-002	2.600915030e-001	2.425038661e-001	1.865592515e-001
(+)eQC-40		0.000000000e+000	-2.552587966e-001	-3.654527637e-001	-4.079872699e-001
A_69_P120912		0.000000000e+000	0.000000000e+000	0.000000000e+000	0.000000000e+000
DarkCorner		0.000000000e+000	0.000000000e+000	0.000000000e+000	0.000000000e+000
DarkCorner		0.000000000e+000	0.000000000e+000	0.000000000e+000	0.000000000e+000
DarkCorner		0.000000000e+000	0.000000000e+000	0.000000000e+000	0.000000000e+000
DarkCorner		0.000000000e+000	0.000000000e+000	0.000000000e+000	0.000000000e+000
DarkCorner		0.000000000e+000	0.000000000e+000	0.000000000e+000	0.000000000e+000
DarkCorner		0.000000000e+000	0.000000000e+000	0.000000000e+000	0.000000000e+000
DarkCorner		0.000000000e+000	0.000000000e+000	0.000000000e+000	0.000000000e+000
DarkCorner		0.000000000e+000	0.000000000e+000	0.000000000e+000	0.000000000e+000
DarkCorner		0.000000000e+000	0.000000000e+000	0.000000000e+000	0.000000000e+000
DarkCorner		0.000000000e+000	0.000000000e+000	0.000000000e+000	0.000000000e+000
DarkCorner		0.000000000e+000	0.000000000e+000	0.000000000e+000	0.000000000e+000
DarkCorner		0.000000000e+000	0.000000000e+000	0.000000000e+000	0.000000000e+000
A_69_P026621		-4.050926833e-002	8.094008791e-003	9.388097242e-002	9.156010436e-002
A_69_P082004		0.000000000e+000	0.000000000e+000	0.000000000e+000	0.000000000e+000
A_69_P121306		0.000000000e+000	0.000000000e+000	0.000000000e+000	0.000000000e+000
(-)3xSLv1		0.000000000e+000	0.000000000e+000	0.000000000e+000	0.000000000e+000
A_69_P043028		3.869507589e-002	2.740232966e-002	4.375247724e-002	-7.984986523e-002
A_69_P038151		1.105384624e-001	-6.950488067e-002	1.065699208e-001	1.103517638e-001
A_69_P052376		5.138910259e-002	2.211163847e-001	-7.844149699e-002	3.102980909e-001
A_69_P072531		4.912712477e-002	-1.183348527e-002	-5.490414913e-003	-8.361134243e-002
A_69_P073992		1.505058017e-003	1.456510633e-001	3.482203512e-002	2.633368779e-001
A_69_P044577		-7.461259377e-002	0.000000000e+000	-1.685379984e-001	0.000000000e+000
A_69_P116782		2.074099990e-001	2.457400270e-001	0.000000000e+000	0.000000000e+000
A_69_P093798		3.390139680e-002	-7.044723729e-002	-2.999556671e-001	-5.591183629e-002
A_69_P028874		-9.937718530e-002	-3.763580292e-002	7.529222242e-002	1.077086427e-001
A_69_P078405		-1.454387946e-002	-6.856516741e-001	-2.204014165e-001	-4.162369378e-001
A_69_P077166		-1.004898910e-001	-7.351155653e-002	-4.373078782e-003	1.001867676e-001
A_69_P098646		-5.179729384e-001	-2.917689842e-001	-5.396301824e-001	-1.651021592e-001
A_69_P087801		6.668434412e-002	2.194085142e-001	-1.939831124e-001	-4.753372841e-002
A_69_P114476		-4.006040257e-002	-3.927778834e-002	-9.994268215e-003	6.030979905e-002
A_69_P105008		2.324240972e-002	8.762196482e-003	-4.495468953e-003	-3.511416106e-002
A_69_P055218		-1.066641795e-001	-6.632879033e-003	6.624647078e-003	-1.732053072e-002
A_69_P120366		2.993426612e-001	2.813861501e-001	1.883595992e-001	0.000000000e+000
A_69_P037965		0.000000000e+000	0.000000000e+000	0.000000000e+000	0.000000000e+000
A_69_P002641		-9.207249222e-003	1.031071451e-002	2.973007748e-002	3.283637504e-002
A_69_P078311		0.000000000e+000	0.000000000e+000	0.000000000e+000	0.000000000e+000
A_69_P099136		1.212914073e-001	5.611624931e-002	3.167279520e-002	-7.676616185e-002
A_69_P013571		9.504392121e-002	2.976072110e-001	1.256977365e-002	1.593383433e-001
A_69_P058961		-2.027279127e-002	9.180603054e-002	9.727155776e-002	1.286220015e-001
A_69_P108595		-5.396620036e-002	-9.600298419e-002	-8.350322335e-002	-1.827063664e-001
A_69_P013226		-3.968964871e-002	2.228282213e-002	4.560445134e-002	-3.994019346e-002
A_69_P071171		1.000042961e-002	6.690913028e-002	4.624065524e-002	1.270814063e-001
A_69_P019406		-2.455566853e-002	-3.877545715e-002	5.414332180e-002	1.630588212e-001
A_69_P129496		2.108551489e-001	2.527949415e-001	7.250057556e-002	2.248160459e-001
A_69_P016841		-2.887633953e-002	-9.780828125e-002	-6.630791918e-002	-8.319979785e-002
A_69_P121761		-7.624184297e-002	-3.888384774e-002	-2.119218220e-002	9.849124140e-003
A_69_P051757		0.000000000e+000	0.000000000e+000	0.000000000e+000	0.000000000e+000
A_69_P032232		-4.684374450e-002	7.086390962e-002	1.935930386e-001	2.727765397e-001
A_69_P052786		6.193504909e-002	-3.135997261e-001	-4.359710993e-001	-3.153445057e-001
A_69_P063608		0.000000000e+000	0.000000000e+000	0.000000000e+000	0.000000000e+000
A_69_P061445		0.000000000e+000	0.000000000e+000	0.000000000e+000	0.000000000e+000
A_69_P105719		7.484404619e-002	3.823989793e-002	-4.749339486e-002	7.893057723e-002
A_69_P056106		6.145566965e-002	-4.613746248e-002	1.227324167e-001	-1.413566363e-001
A_69_P041423		-1.170684745e-001	-6.330385773e-002	4.822232777e-002	1.124051024e-001
A_69_P077221		-2.120598905e-002	-2.176632530e-002	-2.854038226e-002	-3.267654689e-002
A_69_P101677		0.000000000e+000	0.000000000e+000	0.000000000e+000	0.000000000e+000
A_69_P045141		2.402450727e-002	-1.368361925e-001	-4.489121860e-002	-2.066476936e-001
A_69_P114251		-2.938937022e-002	-9.846110732e-003	4.943432284e-002	7.245410671e-002
A_69_P036486		-8.438112488e-002	-1.869079330e-001	-1.727730765e-001	-1.880959989e-001
A_69_P129211		-3.535561547e-001	-4.829802618e-001	-3.399764657e-001	-1.188029797e-001
A_69_P088472		1.546023412e-001	1.733569466e-001	7.837684576e-002	2.418433238e-001
A_69_P083696		-3.685994924e-003	-8.181382504e-002	-5.486084012e-002	1.114018023e-001
A_69_P102131		-3.262062167e-001	-1.791161661e-001	-4.149067533e-001	-4.168359995e-002
A_69_P056936		-1.135646093e-001	-3.442753873e-002	2.142528183e-002	-4.844044679e-002
(-)3xSLv1		0.000000000e+000	0.000000000e+000	0.000000000e+000	0.000000000e+000
A_69_P021298		7.546996406e-003	-8.134384470e-003	2.061697822e-002	-2.421692357e-002
A_69_P064932		0.000000000e+000	0.000000000e+000	0.000000000e+000	0.000000000e+000
A_69_P127971		-2.226099091e-001	-1.529162477e-001	-3.703041060e-001	-1.325190563e-001
A_69_P036756		-1.534189066e-001	-5.924145100e-002	-1.256705749e-001	-1.384937489e-001
A_69_P085358		6.854933182e-002	1.293163259e-003	1.505652943e-002	1.338108900e-002
A_69_P038204		2.766513138e-002	6.206474791e-002	6.475668816e-002	5.595060748e-002
A_69_P054346		0.000000000e+000	0.000000000e+000	0.000000000e+000	0.000000000e+000
A_69_P093801		-4.214592883e-002	-7.554272193e-003	1.156853415e-002	5.455336142e-002
A_69_P114081		0.000000000e+000	0.000000000e+000	0.000000000e+000	0.000000000e+000
A_69_P082916		-2.041936281e-001	-3.463837024e-001	-2.679118572e-001	-1.974323918e-001
A_69_P081706		-5.700624171e-002	-3.973475716e-002	2.939658703e-002	4.710121307e-002
(+)E1A_r60_a20		-1.618157528e-001	-5.900611313e-002	-1.616463761e-001	-1.549442457e-001
A_69_P005066		7.546333431e-002	1.778042557e-001	3.657102317e-001	2.973684348e-001
A_69_P039482		1.210167543e-003	-1.810844632e-001	-8.257335830e-002	1.204009704e-001
A_69_P066321		5.073698253e-002	5.784591639e-002	1.367087960e-001	1.539944887e-001
A_69_P024917		-4.811646614e-002	-1.755942378e-003	-1.871836430e-002	-3.535411660e-002
A_69_P046876		9.950140658e-002	-1.279495868e-001	6.883886164e-004	-4.883353204e-002
A_69_P054050		1.284224919e-001	1.913206743e-002	5.285349725e-002	4.971212926e-002
A_69_P072746		1.974632560e-001	2.832849009e-001	0.000000000e+000	0.000000000e+000
A_69_P039271		-2.909761226e-001	-4.150477142e-001	-6.066805501e-001	-4.885753623e-001
DarkCorner		0.000000000e+000	0.000000000e+000	0.000000000e+000	0.000000000e+000
DarkCorner		0.000000000e+000	0.000000000e+000	0.000000000e+000	0.000000000e+000
DarkCorner		0.000000000e+000	0.000000000e+000	0.000000000e+000	0.000000000e+000
DarkCorner		0.000000000e+000	0.000000000e+000	0.000000000e+000	0.000000000e+000
DarkCorner		0.000000000e+000	0.000000000e+000	0.000000000e+000	0.000000000e+000
DarkCorner		0.000000000e+000	0.000000000e+000	0.000000000e+000	0.000000000e+000
DarkCorner		0.000000000e+000	0.000000000e+000	0.000000000e+000	0.000000000e+000
DarkCorner		0.000000000e+000	0.000000000e+000	0.000000000e+000	0.000000000e+000
DarkCorner		0.000000000e+000	0.000000000e+000	0.000000000e+000	0.000000000e+000
DarkCorner		0.000000000e+000	0.000000000e+000	0.000000000e+000	0.000000000e+000
DarkCorner		0.000000000e+000	0.000000000e+000	0.000000000e+000	0.000000000e+000
DarkCorner		0.000000000e+000	0.000000000e+000	0.000000000e+000	0.000000000e+000
A_69_P100626		3.428054851e-002	-1.459619268e-002	5.916001089e-002	4.199663435e-002
A_69_P006367		0.000000000e+000	-2.208734393e-001	0.000000000e+000	0.000000000e+000
A_69_P024063		-2.869529110e-002	1.737394660e-002	1.265439638e-002	-4.243207912e-002
A_69_P074916		0.000000000e+000	0.000000000e+000	-6.052634017e-002	0.000000000e+000
A_69_P081366		0.000000000e+000	0.000000000e+000	-2.338455237e-001	0.000000000e+000
A_69_P059706		9.352117309e-002	4.364260640e-002	1.034514983e-001	1.095535911e-002
A_69_P116028		0.000000000e+000	0.000000000e+000	0.000000000e+000	0.000000000e+000
A_69_P041932		7.252763676e-003	-5.479222058e-002	-1.515056139e-001	-1.088775332e-001
A_69_P064306		6.657246047e-002	2.773530392e-002	8.194554493e-003	-5.677553432e-003
A_69_P036776		0.000000000e+000	0.000000000e+000	0.000000000e+000	0.000000000e+000
A_69_P090511		-1.885233745e-002	5.890027162e-002	3.392247897e-002	6.023203484e-002
A_69_P035207		0.000000000e+000	0.000000000e+000	0.000000000e+000	0.000000000e+000
A_69_P079101		0.000000000e+000	0.000000000e+000	-2.158069792e-002	-1.884958501e-001
A_69_P047826		1.729147922e-001	4.036197894e-002	-3.653372171e-002	-1.112703715e-001
A_69_P069566		1.568476060e-002	-1.067327384e-001	1.404164036e-001	-1.740003668e-001
A_69_P081051		2.835289824e-001	1.727017727e-001	2.653003737e-001	0.000000000e+000
A_69_P112176		1.656116768e-001	1.471488389e-001	9.720036446e-002	1.350571160e-001
A_69_P057057		5.391986262e-002	1.020287888e-001	1.129888495e-001	2.058015820e-001
A_69_P119851		1.701598556e-002	1.901054571e-002	1.188420464e-002	-1.153394525e-001
A_69_P116898		4.666600658e-002	-3.223589654e-002	-3.743455157e-002	-5.036646793e-002
A_69_P052831		0.000000000e+000	1.165864899e-001	-2.757200314e-001	-1.326354523e-001
A_69_P022771		-1.496581193e-001	1.839385486e-002	-2.493919021e-002	1.006640756e-002
A_69_P109983		-1.027311729e-002	-2.777844511e-002	-6.575210307e-003	-1.162944693e-001
A_69_P112441		6.350619277e-003	3.050207362e-002	9.784172843e-003	2.626806210e-002
A_69_P113159		2.646101771e-002	-6.091762363e-002	0.000000000e+000	0.000000000e+000
A_69_P004516		-2.451578845e-002	5.474971619e-002	4.802495896e-002	8.117055467e-002
A_69_P065761		7.864465322e-002	1.267284685e-001	1.193431550e-001	1.096705584e-001
A_69_P020191		2.039168832e-002	8.762473641e-003	1.051995215e-001	1.453984769e-001
A_69_P055914		4.370998946e-002	2.666861201e-002	4.699269819e-002	7.488265788e-002
A_69_P066721		0.000000000e+000	-6.885929235e-002	-1.188049860e-001	-4.378961849e-002
A_69_P015367		0.000000000e+000	-1.443994241e-001	0.000000000e+000	-3.131641261e-001
A_69_P050501		5.875162378e-002	4.437664528e-002	5.348432374e-002	5.933312452e-002
A_69_P089668		9.682035779e-002	2.124308287e-001	1.212548480e-001	1.816323355e-001
A_69_P098963		0.000000000e+000	0.000000000e+000	0.000000000e+000	0.000000000e+000
A_69_P107021		4.006534779e-002	-1.712937678e-002	3.321771194e-002	-6.392420034e-002
A_69_P030205		-5.355132136e-002	-1.217370769e-001	-2.097580782e-001	-2.639826024e-001
A_69_P094596		6.523305907e-002	-6.520321850e-003	-4.727389732e-002	-4.049969171e-002
A_69_P091078		5.847850471e-002	8.702520032e-002	-7.850440923e-002	3.143074571e-002
A_69_P114450		-8.885591845e-002	-3.105645754e-002	-1.165352838e-002	3.254687607e-002
A_69_P058160		0.000000000e+000	0.000000000e+000	2.004228095e-001	0.000000000e+000
A_69_P015902		1.017401770e-002	8.342725766e-002	8.202397001e-002	1.200812333e-001
A_69_P013231		-1.390355198e-001	-3.971298786e-001	-4.082849836e-001	-3.535083098e-001
A_69_P094046		-6.151532656e-003	-2.401805980e-002	6.856364290e-002	9.832102390e-002
A_69_P095231		0.000000000e+000	0.000000000e+000	0.000000000e+000	0.000000000e+000
A_69_P117462		3.273841115e-002	4.396113760e-002	-1.357509748e-002	2.023488503e-001
A_69_P104156		1.179806443e-001	6.652574563e-002	-2.722159616e-003	1.691268276e-001
A_69_P081431		-1.252296775e-001	-4.284511675e-001	-9.891945100e-002	-4.490563056e-001
A_69_P083581		2.230867426e-001	2.655602905e-001	3.804888900e-001	6.253774697e-001
A_69_P020601		1.614850824e-001	5.996582360e-002	1.668335798e-002	1.059187710e-001
A_69_P084596		-2.253102255e-001	-1.776050093e-001	-1.524796964e-001	-3.433802910e-001
A_69_P026032		-1.169551549e-001	-1.012695086e-001	-7.093769105e-002	-7.606892999e-002
A_69_P037247		0.000000000e+000	-3.326986157e-001	-4.376689168e-001	-2.090904939e-001
A_69_P102426		1.820177903e-001	5.461457818e-002	9.874526091e-002	-4.668604031e-002
A_69_P103296		5.835602246e-002	4.948786940e-002	5.674284049e-002	6.523548461e-002
A_69_P066181		-2.007349342e-002	2.943799337e-002	6.359285412e-002	1.846557898e-001
A_69_P115306		-1.483791517e-003	2.257529644e-004	1.164988730e-002	5.216625476e-002
A_69_P077147		-2.377307375e-002	2.186916795e-003	2.106307084e-002	1.692759327e-002
A_69_P106911		-7.315700872e-002	-1.331947883e-001	-3.891065380e-002	-1.379979916e-001
ETG05_66023		4.724616880e-003	-5.866084563e-002	-6.992678705e-002	-8.398002829e-002
A_69_P001084		5.688059915e-002	1.251254616e-001	1.311027955e-001	1.361172224e-001
A_69_P070720		-2.527552262e-002	-1.559679504e-001	0.000000000e+000	-1.002598830e-001
A_69_P026942		0.000000000e+000	0.000000000e+000	0.000000000e+000	0.000000000e+000
A_69_P105096		0.000000000e+000	-3.317636739e-001	0.000000000e+000	1.653368306e-001
A_69_P014881		-1.398878164e-002	-1.056585246e-001	1.009716431e-002	1.299965785e-002
A_69_P042306		-1.334952672e-001	-2.029163090e-001	-2.811545024e-001	-2.863164217e-001
A_69_P038286		4.767383488e-002	6.674283833e-002	-3.926676340e-002	6.089553255e-002
A_69_P104418		2.242708385e-001	-5.327666834e-002	2.618046914e-001	1.552753053e-001
A_69_P129787		-8.482000312e-003	4.227755749e-002	1.193157340e-001	1.008733648e-001
A_69_P110586		-3.649323218e-002	-4.794360460e-004	1.547955502e-002	3.000816870e-002
A_69_P108901		-4.356125955e-002	-2.853487709e-002	-6.961478022e-002	-2.392155146e-002
A_69_P000566		8.524783896e-002	8.758454758e-003	6.260721091e-002	-2.141267706e-003
A_69_P005135		8.829754049e-002	-7.042756065e-002	-5.465203019e-002	-1.092564703e-001
A_69_P009961		9.969869249e-002	4.733308377e-002	-6.737185099e-002	4.007134876e-002
DarkCorner		0.000000000e+000	0.000000000e+000	0.000000000e+000	0.000000000e+000
DarkCorner		0.000000000e+000	0.000000000e+000	0.000000000e+000	0.000000000e+000
DarkCorner		0.000000000e+000	0.000000000e+000	0.000000000e+000	0.000000000e+000
DarkCorner		0.000000000e+000	0.000000000e+000	0.000000000e+000	0.000000000e+000
DarkCorner		0.000000000e+000	0.000000000e+000	0.000000000e+000	0.000000000e+000
DarkCorner		0.000000000e+000	0.000000000e+000	0.000000000e+000	0.000000000e+000
DarkCorner		0.000000000e+000	0.000000000e+000	0.000000000e+000	0.000000000e+000
DarkCorner		0.000000000e+000	0.000000000e+000	0.000000000e+000	0.000000000e+000
DarkCorner		0.000000000e+000	0.000000000e+000	0.000000000e+000	0.000000000e+000
DarkCorner		0.000000000e+000	0.000000000e+000	0.000000000e+000	0.000000000e+000
DarkCorner		0.000000000e+000	0.000000000e+000	0.000000000e+000	0.000000000e+000
A_69_P071344		1.083362781e-001	1.007723046e-001	1.069247771e-001	8.954039599e-002
A_69_P050898		5.043542844e-002	3.759984831e-002	6.221695335e-002	6.712453112e-002
A_69_P049891		2.011913191e-001	8.951324712e-002	2.729693193e-001	1.021268488e-001
A_69_P052172		8.154015388e-002	1.469517966e-001	2.897463437e-001	5.018035824e-001
A_69_P054207		1.082413075e-001	2.695166221e-001	3.653151190e-001	0.000000000e+000
A_69_P111497		-8.472566689e-002	-1.016703674e-001	4.639454283e-002	-1.675483200e-002
A_69_P098347		4.561287460e-002	4.226185964e-002	6.132375191e-002	5.546495762e-002
A_69_P051966		-3.275382964e-002	7.513170765e-002	-5.799756060e-002	-1.028565799e-001
A_69_P038805		3.099386631e-002	1.375940730e-001	8.646383037e-002	4.577903431e-001
A_69_P079861		2.722521748e-002	7.983844952e-003	-9.195739311e-003	-3.294837399e-002
A_69_P006612		1.114697269e-001	-6.456209276e-002	-1.158831485e-001	-1.711193622e-001
A_69_P076451		2.293778193e-002	-2.858056301e-002	-1.184298966e-001	-4.465276528e-002
A_69_P005399		-1.457973755e-002	-3.487749390e-002	-8.741103187e-002	-4.604160744e-002
A_69_P075206		1.184817853e-001	8.832498742e-002	1.130502472e-001	1.792961610e-001
A_69_P016187		0.000000000e+000	0.000000000e+000	0.000000000e+000	0.000000000e+000
A_69_P027312		-6.891423282e-002	-3.451086419e-002	-4.433062848e-002	-1.010699801e-001
A_69_P090936		1.007623678e-001	3.290483726e-002	-9.906955760e-002	-1.315166996e-002
A_69_P075566		6.339118185e-002	-6.025492041e-002	-8.088899090e-003	-4.984775900e-002
A_69_P039829		0.000000000e+000	0.000000000e+000	0.000000000e+000	0.000000000e+000
A_69_P011681		4.286534039e-002	1.181890765e-002	4.156664354e-002	-2.763500458e-003
A_69_P102442		1.586949225e-001	-6.437982221e-002	-9.488133799e-002	-3.063816491e-002
A_69_P106567		-1.846862023e-001	-1.478788502e-001	-1.379776434e-001	-2.374333998e-001
A_69_P113743		-1.163648547e-001	-1.608286248e-001	-1.342121062e-001	-2.041270403e-001
A_69_P089151		2.476478415e-002	-4.975571213e-002	-1.177047084e-001	1.236022555e-001
A_69_P071877		0.000000000e+000	-2.973859867e-002	-1.366129725e-001	-7.720088807e-002
A_69_P027556		-2.291706622e-001	-4.184029869e-001	-3.899137072e-001	-4.533121328e-001
A_69_P016427		8.325479017e-002	1.097641176e-001	7.238028125e-002	3.213036268e-002
A_69_P079831		2.782461050e-001	1.991744553e-001	1.253601014e-001	3.595657932e-002
A_69_P068066		3.916653645e-002	3.790789064e-002	2.197701236e-002	4.076260570e-003
A_69_P075361		-1.118135875e-002	2.914552551e-002	3.905448052e-002	2.038396923e-002
A_69_P019901		2.112953293e-001	-9.399698967e-002	-1.323560244e-001	-6.885430322e-002
A_69_P049382		3.701446216e-003	1.261770600e-001	1.011225329e-001	1.658412194e-001
A_69_P026996		5.733408926e-002	-8.396382403e-002	-6.363740840e-002	3.265107832e-002
A_69_P005993		5.713747270e-001	4.311551922e-001	5.141324166e-001	3.652969645e-001
A_69_P095896		-1.297276376e-002	-4.989240338e-003	5.361024055e-003	-4.328475961e-002
A_69_P072811		-1.205955542e-001	-9.098883246e-002	-1.384147376e-001	-2.026344572e-001
A_69_P012157		1.826149896e-001	2.124582936e-001	2.126963877e-001	2.781668919e-001
A_69_P020651		-6.178658081e-002	-3.127960924e-001	-1.918757972e-001	-1.530790674e-001
A_69_P020058		2.065715188e-002	3.624071267e-002	2.449369154e-002	1.825416830e-002
A_69_P087831		2.994331350e-002	6.255269117e-002	1.214637981e-001	8.921152510e-002
A_69_P004472		1.209381157e-002	-1.256316515e-001	-5.956286472e-002	-2.384134110e-001
A_69_P075363		-1.382380080e-002	1.829444379e-002	2.828478220e-002	1.994910152e-002
A_69_P034136		0.000000000e+000	0.000000000e+000	0.000000000e+000	0.000000000e+000
A_69_P000259		2.934097469e-002	2.496704742e-002	1.483256289e-001	2.052753760e-001
A_69_P099521		0.000000000e+000	0.000000000e+000	0.000000000e+000	0.000000000e+000
A_69_P113609		-8.383958180e-002	-2.162571397e-002	-4.344212869e-002	6.637417341e-002
A_69_P064106		0.000000000e+000	-9.155597736e-002	0.000000000e+000	2.829896238e-002
A_69_P101106		4.114920828e-002	1.026326584e-001	1.215661583e-001	2.257888379e-001
A_69_P046588		-3.763163783e-003	9.109980131e-002	9.177249651e-002	1.550716089e-002
A_69_P030256		4.198128084e-002	-5.883179270e-003	-4.399374293e-002	-1.943476077e-002
A_69_P113059		-1.543575821e-001	-2.734446003e-002	-1.679067721e-002	-8.554638687e-003
A_69_P012287		0.000000000e+000	0.000000000e+000	0.000000000e+000	0.000000000e+000
A_69_P058293		2.354598868e-002	5.407759508e-003	-2.627752947e-002	1.043620600e-001
A_69_P084721		7.494799810e-002	-5.192729210e-002	-2.577336810e-002	1.754380347e-001
A_69_P046536		3.777658836e-002	-3.743982110e-001	-3.932332612e-001	-1.921427417e-001
A_69_P014072		5.014300219e-002	-3.957593008e-002	-3.389872820e-002	9.134507041e-002
A_69_P091342		0.000000000e+000	-2.781847295e-001	0.000000000e+000	0.000000000e+000
A_69_P088531		-5.132737412e-003	1.619203059e-002	1.017391042e-002	8.518392360e-004
A_69_P035381		-1.479853220e-001	-7.511866392e-002	-4.446577334e-002	-3.123580619e-002
A_69_P030902		0.000000000e+000	0.000000000e+000	0.000000000e+000	0.000000000e+000
A_69_P001141		-2.594990363e-002	-3.879280197e-002	-5.593559073e-002	-4.058905039e-002
A_69_P028921		2.078914982e-003	6.173989129e-002	6.061138835e-002	6.255647251e-002
A_69_P070126		1.678896330e-001	2.058876579e-001	2.406555411e-001	1.192284032e-001
A_69_P114085		0.000000000e+000	0.000000000e+000	0.000000000e+000	0.000000000e+000
A_69_P044077		-2.213632034e-002	5.063214680e-002	6.082559192e-002	1.264434086e-001
A_69_P050196		-1.926333221e-002	-1.976355211e-001	-8.587642368e-002	2.188900448e-003
A_69_P078920		-1.017721338e-001	5.682662955e-003	2.337714707e-002	-1.951423500e-002
A_69_P101532		-4.852033145e-002	-2.480358586e-002	3.368806362e-002	5.715583613e-004
A_69_P086506		-2.454010497e-002	-2.904260693e-002	-2.551397727e-002	5.200357472e-002
A_69_P044091		0.000000000e+000	0.000000000e+000	0.000000000e+000	0.000000000e+000
A_69_P089241		0.000000000e+000	0.000000000e+000	0.000000000e+000	0.000000000e+000
A_69_P043247		0.000000000e+000	0.000000000e+000	0.000000000e+000	0.000000000e+000
A_69_P125131		0.000000000e+000	0.000000000e+000	0.000000000e+000	0.000000000e+000
A_69_P081381		0.000000000e+000	0.000000000e+000	0.000000000e+000	0.000000000e+000
DarkCorner		0.000000000e+000	0.000000000e+000	0.000000000e+000	0.000000000e+000
DarkCorner		0.000000000e+000	0.000000000e+000	0.000000000e+000	0.000000000e+000
DarkCorner		0.000000000e+000	0.000000000e+000	0.000000000e+000	0.000000000e+000
DarkCorner		0.000000000e+000	0.000000000e+000	0.000000000e+000	0.000000000e+000
DarkCorner		0.000000000e+000	0.000000000e+000	0.000000000e+000	0.000000000e+000
DarkCorner		0.000000000e+000	0.000000000e+000	0.000000000e+000	0.000000000e+000
DarkCorner		0.000000000e+000	0.000000000e+000	0.000000000e+000	0.000000000e+000
DarkCorner		0.000000000e+000	0.000000000e+000	0.000000000e+000	0.000000000e+000
DarkCorner		0.000000000e+000	0.000000000e+000	0.000000000e+000	0.000000000e+000
DarkCorner		0.000000000e+000	0.000000000e+000	0.000000000e+000	0.000000000e+000
DarkCorner		0.000000000e+000	0.000000000e+000	0.000000000e+000	0.000000000e+000
(+)E1A_r60_a97		3.580696250e-001	4.685411744e-001	4.381048428e-001	4.598680822e-001
A_69_P077961		-3.466953905e-002	3.170826708e-003	2.140359790e-002	-9.862208851e-002
A_69_P088906		5.326244407e-002	4.134522967e-002	6.148718629e-002	2.933086459e-001
A_69_P092665		-3.850467748e-002	4.245526714e-002	8.811186243e-002	-3.511266950e-002
A_69_P025516		0.000000000e+000	0.000000000e+000	0.000000000e+000	0.000000000e+000
A_69_P116272		0.000000000e+000	0.000000000e+000	-3.675551280e-003	0.000000000e+000
A_69_P007535		-3.116162859e-001	-5.482900839e-001	-1.828633192e-001	-1.430392944e-001
A_69_P085586		-4.013032947e-002	7.732217192e-003	1.249979641e-001	6.479421538e-002
A_69_P093786		0.000000000e+000	0.000000000e+000	0.000000000e+000	0.000000000e+000
A_69_P110936		3.796006704e-002	2.249766160e-002	-5.293171967e-002	4.835186613e-002
A_69_P008747		-8.574305236e-002	-1.963660142e-001	-2.522446108e-001	-3.314542208e-001
A_69_P018981		-2.331234232e-001	-2.821923009e-001	-3.887127458e-001	-3.515345564e-001
A_69_P072321		-3.120271221e-001	-1.354573983e-001	-2.640126518e-001	-1.239650728e-001
A_69_P090991		-4.475688537e-002	-1.881686112e-002	4.473575567e-002	6.534431279e-002
A_69_P113902		-6.139857736e-002	-2.014465848e-002	3.653510250e-002	2.323672905e-002
A_69_P044728		-2.092005747e-001	-1.425680747e-001	-1.288113241e-001	-5.671805243e-002
A_69_P105218		4.879280832e-002	1.533546453e-001	1.518365629e-001	8.642834973e-002
A_69_P023661		9.508451336e-002	2.285247330e-002	-9.146821704e-003	5.388199318e-002
A_69_P100208		0.000000000e+000	0.000000000e+000	0.000000000e+000	0.000000000e+000
A_69_P093831		0.000000000e+000	0.000000000e+000	0.000000000e+000	0.000000000e+000
A_69_P125823		-1.050626599e-001	-5.104218239e-002	-1.806550967e-002	-1.744260010e-001
A_69_P108486		-1.423855391e-002	1.617895989e-002	6.028655306e-002	1.139189344e-001
A_69_P082606		7.244557158e-002	-5.876365082e-002	-2.118209228e-002	2.443476630e-002
A_69_P079958		4.792757956e-002	1.512459195e-002	1.168589496e-001	1.861332864e-001
A_69_P081032		8.658009253e-002	9.197484379e-002	1.463341144e-001	-3.561342238e-002
A_69_P088641		4.212838177e-002	1.268129147e-001	3.417527240e-002	2.110953953e-001
A_69_P053477		1.441904704e-003	2.853665205e-003	3.882321408e-002	5.158816724e-002
A_69_P044090		-5.857613700e-002	-9.020037087e-002	7.967398359e-002	6.799003300e-002
A_69_P102601		-3.575073017e-002	-4.122982817e-002	-7.302816664e-002	-1.277139526e-001
A_69_P031430		1.343480048e-001	1.512048267e-002	7.736998286e-002	-2.284577214e-002
A_69_P081066		-9.630343468e-002	-2.668211732e-001	-3.379881737e-001	-2.432028236e-001
A_69_P113160		0.000000000e+000	0.000000000e+000	0.000000000e+000	0.000000000e+000
A_69_P002961		-1.642165780e-001	-1.569458622e-001	-2.012927271e-001	-3.710087013e-001
A_69_P085551		-3.294943172e-001	-4.128848391e-001	-3.777348309e-001	-3.283412659e-001
A_69_P006981		-4.792108868e-002	-1.843211346e-001	-2.235680915e-001	-4.999356795e-002
A_69_P008587		1.894504964e-002	-2.440717928e-002	-5.201265122e-002	-4.354038377e-002
A_69_P079952		0.000000000e+000	0.000000000e+000	-7.315602516e-002	0.000000000e+000
A_69_P049041		-2.289516590e-001	-3.835218155e-001	-4.096419672e-001	-2.569235443e-001
A_69_P075141		1.843758810e-001	-2.478810376e-002	7.488333813e-002	-1.750368176e-001
A_69_P102976		0.000000000e+000	0.000000000e+000	0.000000000e+000	0.000000000e+000
A_69_P067546		-1.308445385e-001	-4.809191590e-001	-2.277315027e-001	-2.707457562e-001
A_69_P086686		-9.641809432e-002	-4.938960628e-002	-3.247469070e-002	-5.172839273e-003
A_69_P031551		1.449316729e-002	3.710558115e-002	-1.718141158e-001	-1.908179138e-001
A_69_P051446		4.692539400e-002	2.904748756e-002	2.173062365e-002	-1.143194435e-002
A_69_P086266		8.257686172e-002	1.954357664e-002	3.719134992e-002	4.485282628e-002
A_69_P089406		-1.221257064e-001	-1.362647534e-001	-1.364432588e-001	-2.020028562e-001
A_69_P069831		0.000000000e+000	-2.284748833e-001	-2.376775960e-001	-1.030156686e-001
A_69_P066427		-5.257929376e-002	5.630821837e-002	-4.114532786e-002	5.413348153e-002
A_69_P079656		0.000000000e+000	0.000000000e+000	0.000000000e+000	0.000000000e+000
A_69_P031271		0.000000000e+000	0.000000000e+000	0.000000000e+000	0.000000000e+000
A_69_P106936		1.110194496e-001	1.543671413e-001	2.056997000e-001	3.065566743e-001
A_69_P083886		-4.870003079e-002	-1.471043404e-001	-7.648200585e-002	2.663018552e-003
A_69_P068971		0.000000000e+000	0.000000000e+000	0.000000000e+000	0.000000000e+000
A_69_P103714		-4.705600108e-002	-7.797848396e-002	2.327344277e-002	1.109213806e-001
A_69_P128751		9.841632008e-002	1.285021266e-001	1.586348368e-001	2.101012580e-001
A_69_P064546		4.325810257e-002	3.400466948e-002	2.112846960e-002	1.190429997e-003
A_69_P125081		-6.954019307e-002	-7.019298967e-002	-1.636025746e-001	-7.075970080e-002
A_69_P006411		-1.883897433e-001	-1.143155316e-001	-1.154474543e-001	-6.575549448e-002
A_69_P003193		0.000000000e+000	0.000000000e+000	0.000000000e+000	0.000000000e+000
A_69_P055420		1.780540469e-002	1.072419255e-002	7.157110241e-002	8.175414107e-002
A_69_P125226		1.048316777e-001	1.049253044e-001	2.064669902e-001	2.598174783e-001
A_69_P055996		6.349499894e-002	2.565238988e-002	6.977489346e-002	-2.975932942e-002
A_69_P029358		-4.632324740e-003	5.094399625e-002	1.886481793e-002	-7.251229189e-002
A_69_P011546		-5.492790392e-002	3.332635900e-002	6.686999430e-002	9.051983972e-002
A_69_P077461		0.000000000e+000	0.000000000e+000	-1.071136315e-002	0.000000000e+000
A_69_P104497		4.714850411e-003	-4.604865046e-004	2.206300726e-003	3.798659960e-002
A_69_P034317		4.273897290e-002	8.405477375e-003	-1.396354084e-002	3.817007170e-004
A_69_P064541		-1.135694119e-001	2.495094763e-002	-1.372553101e-002	-8.661227688e-002
A_69_P113113		-8.995555343e-003	-8.549090188e-002	-8.867809178e-002	-5.635933031e-002
A_69_P081230		1.025528682e-001	-1.800886422e-001	-6.670826618e-002	0.000000000e+000
A_69_P003901		5.167556142e-002	8.127152296e-002	-3.556841215e-002	-2.792636389e-003
A_69_P046466		3.297813273e-001	1.357171362e-001	5.442535463e-002	2.009902327e-001
A_69_P111006		-2.574478946e-002	-3.516900853e-002	2.049411468e-002	8.842040686e-003
A_69_P065140		1.883564179e-002	8.196802956e-003	5.198484031e-002	8.389841144e-002
A_69_P125787		-7.443956995e-002	3.800025628e-004	1.787056381e-002	-1.347798621e-001
DarkCorner		0.000000000e+000	0.000000000e+000	0.000000000e+000	0.000000000e+000
DarkCorner		0.000000000e+000	0.000000000e+000	0.000000000e+000	0.000000000e+000
DarkCorner		0.000000000e+000	0.000000000e+000	0.000000000e+000	0.000000000e+000
DarkCorner		0.000000000e+000	0.000000000e+000	0.000000000e+000	0.000000000e+000
DarkCorner		0.000000000e+000	0.000000000e+000	0.000000000e+000	0.000000000e+000
DarkCorner		0.000000000e+000	0.000000000e+000	0.000000000e+000	0.000000000e+000
DarkCorner		0.000000000e+000	0.000000000e+000	0.000000000e+000	0.000000000e+000
DarkCorner		0.000000000e+000	0.000000000e+000	0.000000000e+000	0.000000000e+000
DarkCorner		0.000000000e+000	0.000000000e+000	0.000000000e+000	0.000000000e+000
DarkCorner		0.000000000e+000	0.000000000e+000	0.000000000e+000	0.000000000e+000
A_69_P074658		0.000000000e+000	0.000000000e+000	-2.721325997e-001	-1.233993225e-001
A_69_P000777		0.000000000e+000	0.000000000e+000	0.000000000e+000	0.000000000e+000
A_69_P099097		0.000000000e+000	0.000000000e+000	-4.990165807e-002	0.000000000e+000
A_69_P108922		-6.362322820e-002	-9.020763956e-002	-7.333857550e-002	-5.263968100e-004
A_69_P044151		-4.777067886e-001	-6.009188282e-001	-3.034335906e-001	-1.023285755e-001
A_69_P023692		-1.774871188e-001	-1.977233836e-001	-1.424792251e-001	-2.102885109e-001
A_69_P057670		0.000000000e+000	0.000000000e+000	0.000000000e+000	0.000000000e+000
A_69_P062492		6.782082365e-002	-7.942158156e-002	1.184100821e-001	2.951218055e-001
A_69_P025082		-1.976444362e-002	-5.669475060e-002	1.616985768e-002	4.461095826e-002
A_69_P033202		1.579431048e-001	9.464916408e-002	6.454156233e-002	3.652348105e-001
A_69_P016861		-1.735029157e-003	6.965672356e-002	3.128024940e-002	-5.420231040e-002
A_69_P099397		1.058560557e-001	2.792732586e-001	3.983053973e-001	0.000000000e+000
A_69_P064101		2.564497763e-001	2.160784448e-001	-1.565516546e-001	-1.958449522e-002
A_69_P058407		0.000000000e+000	0.000000000e+000	0.000000000e+000	0.000000000e+000
A_69_P089732		1.135831034e-001	-3.466931054e-002	-4.360095431e-002	6.876092548e-003
A_69_P028529		-8.255836680e-002	-9.778145179e-002	-1.635953908e-001	-2.249227663e-001
A_69_P100285		0.000000000e+000	-1.259811554e-001	0.000000000e+000	-1.412647819e-001
A_69_P096653		0.000000000e+000	0.000000000e+000	0.000000000e+000	0.000000000e+000
A_69_P073967		2.811077557e-001	4.688545143e-001	1.802695978e-001	3.127681144e-001
A_69_P126457		0.000000000e+000	0.000000000e+000	-2.649888324e-001	0.000000000e+000
A_69_P029944		1.758569342e-002	4.208970179e-002	5.483148868e-002	-6.828780163e-003
A_69_P108817		-2.775098675e-001	-3.382689353e-001	-2.574116627e-001	-2.669378669e-001
A_69_P102876		-2.475823054e-002	-6.643501021e-002	-1.320302712e-001	-2.631488968e-002
A_69_P000276		0.000000000e+000	-7.697357608e-002	0.000000000e+000	0.000000000e+000
A_69_P086521		-3.674078921e-002	-9.308367609e-002	-1.144878840e-001	-2.331215548e-001
A_69_P060816		-1.217695343e-002	-1.334068514e-001	-2.797494677e-001	-3.082545046e-001
A_69_P109127		0.000000000e+000	0.000000000e+000	0.000000000e+000	0.000000000e+000
A_69_P073626		9.100434131e-002	1.219494919e-001	1.738567657e-001	1.815157878e-001
A_69_P032161		3.623037625e-002	-7.140960138e-003	-1.648237815e-002	-2.676725858e-002
A_69_P107074		-7.288808700e-002	-1.579254697e-001	-1.567724446e-001	-2.823515377e-001
A_69_P074541		1.615295873e-001	7.052909585e-002	5.456384053e-002	1.186489521e-001
A_69_P021166		-8.295218083e-002	0.000000000e+000	-4.307975996e-002	-1.965825117e-001
A_69_P059567		-1.020730362e-002	-1.236772303e-002	2.657329944e-003	-4.498347651e-002
A_69_P007218		-1.429057514e-002	-1.707201123e-001	-3.487165424e-002	-2.080450935e-001
A_69_P064521		2.568552980e-002	-1.356408278e-001	-6.529427639e-002	-1.124544435e-001
A_69_P114480		-4.307888618e-002	-4.808572601e-002	-1.926010229e-002	6.092468763e-002
A_69_P106006		1.282214487e-002	-8.909469904e-003	-1.090359325e-001	-3.511525325e-002
A_69_P078156		3.336873700e-002	1.805223306e-002	4.548619560e-002	8.127024285e-002
A_69_P002785		1.078593736e-001	8.629065406e-002	2.308581394e-001	1.545256817e-001
A_69_P056634		0.000000000e+000	0.000000000e+000	-1.724544016e-001	0.000000000e+000
A_69_P036155		1.234033787e-001	3.095956325e-002	-1.393760321e-001	-4.264965966e-002
A_69_P034063		1.936264861e-002	6.082309726e-002	7.549765518e-002	1.845879631e-001
A_69_P022311		-1.170437288e-001	-4.207279702e-002	6.043722483e-002	1.133056648e-002
A_69_P005191		0.000000000e+000	-5.192451740e-002	0.000000000e+000	0.000000000e+000
A_69_P007666		-3.292162712e-002	2.965036522e-002	1.795940753e-002	-1.830317696e-002
A_69_P066371		-7.224685148e-002	-7.797977489e-002	-2.087414126e-001	-3.625697629e-001
A_69_P065105		-4.455844056e-002	-3.687221109e-002	-1.334976351e-002	1.352185313e-002
A_69_P003067		-3.844097344e-002	-2.950042905e-002	-5.065138682e-002	-1.542472663e-001
A_69_P029943		1.484977364e-002	4.356617412e-002	6.218648910e-002	-1.800997534e-002
A_69_P019844		0.000000000e+000	0.000000000e+000	0.000000000e+000	0.000000000e+000
A_69_P104816		4.041765429e-002	-6.300066235e-002	-5.030394455e-002	-1.128351213e-002
A_69_P001046		-3.706267076e-002	-1.234109852e-001	-1.428964975e-001	-3.169603967e-001
A_69_P073436		-7.873368035e-002	-4.275831285e-002	-1.620287711e-002	-6.993899481e-002
A_69_P072147		-8.817272641e-002	-8.160054450e-002	-5.223058107e-002	-2.730434108e-002
A_69_P001811		-1.395522090e-001	-2.543842670e-001	-3.455628011e-001	-4.736829054e-001
A_69_P054851		1.504150345e-001	-1.526630329e-002	7.400978117e-002	9.545205711e-002
A_69_P126251		-4.249921922e-002	-5.171186415e-002	-3.038186497e-002	-1.255966527e-001
A_69_P056536		0.000000000e+000	0.000000000e+000	0.000000000e+000	0.000000000e+000
A_69_P025661		1.536154466e-001	1.521462303e-001	-6.352075749e-002	-8.879822418e-002
A_69_P003812		0.000000000e+000	0.000000000e+000	0.000000000e+000	0.000000000e+000
A_69_P102407		-6.755569519e-002	1.064827039e-001	-1.724686097e-002	1.538626050e-001
A_69_P039671		-7.232862742e-002	-6.010326724e-003	3.691039709e-002	-3.743225124e-002
A_69_P039451		1.510468187e-001	1.027796984e-001	2.287924173e-002	1.205235954e-001
A_69_P021946		0.000000000e+000	0.000000000e+000	-1.862625414e-001	0.000000000e+000
A_69_P008072		-1.243517426e-001	-6.004043605e-003	-1.367448324e-001	-1.193077485e-001
A_69_P094224		0.000000000e+000	0.000000000e+000	0.000000000e+000	0.000000000e+000
A_69_P064486		0.000000000e+000	0.000000000e+000	0.000000000e+000	0.000000000e+000
A_69_P104968		0.000000000e+000	0.000000000e+000	0.000000000e+000	0.000000000e+000
A_69_P107075		-6.927607753e-002	-1.662364425e-001	-1.486386576e-001	-3.011048894e-001
A_69_P102481		1.357064612e-002	8.320257953e-002	1.365282363e-001	1.345168236e-001
A_69_P052101		6.334194939e-002	-1.088600727e-001	1.823312561e-002	9.261176137e-002
A_69_P023146		0.000000000e+000	0.000000000e+000	0.000000000e+000	0.000000000e+000
A_69_P128561		-3.279448659e-002	2.006040448e-002	6.890713276e-002	-1.332727114e-002
A_69_P113601		-7.674034183e-002	-6.479444419e-002	-2.657441153e-002	-6.063976519e-003
A_69_P048496		6.699831237e-002	-1.157190941e-001	-1.837902476e-001	-1.870564303e-001
DarkCorner		0.000000000e+000	0.000000000e+000	0.000000000e+000	0.000000000e+000
DarkCorner		0.000000000e+000	0.000000000e+000	0.000000000e+000	0.000000000e+000
DarkCorner		0.000000000e+000	0.000000000e+000	0.000000000e+000	0.000000000e+000
DarkCorner		0.000000000e+000	0.000000000e+000	0.000000000e+000	0.000000000e+000
DarkCorner		0.000000000e+000	0.000000000e+000	0.000000000e+000	0.000000000e+000
DarkCorner		0.000000000e+000	0.000000000e+000	0.000000000e+000	0.000000000e+000
DarkCorner		0.000000000e+000	0.000000000e+000	0.000000000e+000	0.000000000e+000
DarkCorner		0.000000000e+000	0.000000000e+000	0.000000000e+000	0.000000000e+000
DarkCorner		0.000000000e+000	0.000000000e+000	0.000000000e+000	0.000000000e+000
DarkCorner		0.000000000e+000	0.000000000e+000	0.000000000e+000	0.000000000e+000
A_69_P005185		0.000000000e+000	0.000000000e+000	0.000000000e+000	0.000000000e+000
A_69_P084278		0.000000000e+000	6.288992256e-002	-1.220042687e-001	0.000000000e+000
A_69_P007126		1.345256595e-001	1.572494362e-001	2.247740376e-002	1.825192281e-001
A_69_P087887		4.697724160e-002	-1.014311670e-002	-4.010156006e-002	-2.374793264e-002
A_69_P081071		-4.369283770e-002	-2.954517726e-002	-4.702128714e-002	-8.748565539e-002
A_69_P042121		0.000000000e+000	0.000000000e+000	0.000000000e+000	0.000000000e+000
A_69_P047902		-4.230570015e-001	-2.547179785e-001	-6.499332909e-002	9.106964319e-002
A_69_P078051		0.000000000e+000	0.000000000e+000	0.000000000e+000	0.000000000e+000
A_69_P093041		-3.874730692e-001	-5.026822159e-001	-5.273009951e-001	-5.149790001e-001
A_69_P127937		0.000000000e+000	0.000000000e+000	-2.654126430e-001	0.000000000e+000
A_69_P110928		4.950117419e-002	1.018878812e-001	1.460331491e-001	9.974719486e-002
A_69_P085686		9.427386678e-002	7.781369102e-002	1.049119014e-002	3.012546346e-002
A_69_P030841		3.187424355e-002	-5.873264218e-002	-5.582130954e-002	-1.285291789e-001
A_69_P021061		-2.048771246e-002	-1.265560031e-001	-6.249424727e-003	-1.675831490e-001
A_69_P079704		1.328599562e-001	1.439384770e-001	9.984360783e-002	4.239115991e-002
A_69_P067581		9.655353826e-002	-2.955746727e-003	4.051237183e-002	3.458075038e-002
A_69_P023306		-7.402055494e-002	-6.050088596e-003	-4.895913871e-003	4.666388267e-002
A_69_P059242		-2.318478499e-003	0.000000000e+000	2.609144299e-001	0.000000000e+000
A_69_P008486		5.844982623e-002	3.197161851e-002	2.096500487e-002	-3.757830371e-002
ETG05_36762		-1.097181024e-001	-3.365052728e-001	-4.114263742e-001	-5.501490107e-001
A_69_P042839		-1.286885244e-001	-1.400224742e-001	-2.232318437e-001	-4.022409286e-001
A_69_P012541		-2.666003623e-001	3.250547704e-002	4.030798579e-002	7.322982591e-002
A_69_P052991		2.086790940e-001	6.177181473e-002	-6.133325443e-003	-1.413656443e-001
A_69_P128691		-4.202671490e-002	-4.907758154e-003	4.923146772e-002	-6.013165209e-002
A_69_P124831		0.000000000e+000	0.000000000e+000	0.000000000e+000	0.000000000e+000
A_69_P089917		0.000000000e+000	0.000000000e+000	0.000000000e+000	0.000000000e+000
A_69_P102040		-1.810416138e-003	-6.771004684e-003	9.387163742e-003	-2.496614541e-003
A_69_P125633		0.000000000e+000	0.000000000e+000	-2.097844981e-003	-2.286554765e-001
A_69_P043581		0.000000000e+000	0.000000000e+000	0.000000000e+000	0.000000000e+000
A_69_P100154		0.000000000e+000	0.000000000e+000	0.000000000e+000	0.000000000e+000
A_69_P107361		9.428272071e-002	2.477767261e-003	2.296990310e-002	1.898763273e-002
A_69_P069702		7.560886167e-002	1.011044854e-001	7.196321645e-002	3.905429976e-003
A_69_P065696		5.387436880e-002	1.546469032e-002	3.826776969e-002	1.510850065e-002
A_69_P023561		2.660173686e-002	6.306181843e-002	2.498507311e-002	6.170436894e-002
A_69_P031437		1.802257475e-002	1.310335545e-002	6.985603210e-002	9.723801702e-002
A_69_P111311		-4.495333799e-002	7.685403647e-003	2.486173562e-002	9.196467823e-002
A_69_P116964		7.905117578e-002	-1.091836311e-003	-3.784684388e-002	-6.747020141e-002
A_69_P081187		9.468542035e-002	1.079441808e-001	-1.194124676e-001	-6.209316799e-004
A_69_P009516		0.000000000e+000	0.000000000e+000	0.000000000e+000	0.000000000e+000
A_69_P096571		0.000000000e+000	0.000000000e+000	0.000000000e+000	0.000000000e+000
A_69_P093782		0.000000000e+000	0.000000000e+000	0.000000000e+000	0.000000000e+000
A_69_P070912		-1.199300908e-002	-5.252604082e-003	1.590297140e-002	1.101150002e-002
A_69_P089071		2.107020023e-001	1.424332777e-002	-1.300225316e-001	-1.727214519e-001
A_69_P045871		-1.048015608e-001	3.157961434e-002	-5.055492467e-002	-6.580679308e-002
A_69_P108497		1.264720362e-002	2.811579778e-002	3.512727853e-002	9.091228129e-002
A_69_P024288		0.000000000e+000	0.000000000e+000	0.000000000e+000	0.000000000e+000
A_69_P050686		2.045327826e-003	-1.840199375e-001	-2.717871713e-001	-9.546010999e-002
A_69_P127522		0.000000000e+000	0.000000000e+000	0.000000000e+000	0.000000000e+000
A_69_P114553		4.161470353e-002	-8.185149034e-003	-6.327645306e-002	6.474808871e-002
A_69_P096288		1.430704897e-002	2.260256121e-003	3.730432377e-002	1.502380094e-002
A_69_P047071		-8.607423623e-002	-9.975703848e-002	-1.975779095e-001	2.736847952e-002
A_69_P110891		-8.013906181e-002	2.187827052e-001	1.478159667e-001	4.076435671e-001
A_69_P095216		8.452137636e-002	1.193287404e-001	1.951974108e-001	2.681013862e-001
A_69_P021655		0.000000000e+000	0.000000000e+000	0.000000000e+000	0.000000000e+000
A_69_P129888		4.648592307e-002	-3.215893270e-002	1.723039801e-002	1.007186926e-002
A_69_P013634		-1.302255184e-002	5.958643784e-002	8.830610835e-002	1.086732474e-001
A_69_P038756		1.166585330e-002	6.859726068e-003	2.446602415e-002	6.116534248e-002
A_69_P031791		7.947812348e-002	7.650360404e-002	1.283971054e-001	3.382216112e-001
A_69_P045347		-2.400113552e-003	-2.546551604e-002	3.905238784e-002	7.019190137e-002
A_69_P128631		0.000000000e+000	0.000000000e+000	0.000000000e+000	0.000000000e+000
A_69_P021686		6.652376140e-002	-7.111937167e-002	-6.969359566e-002	-1.512992267e-001
A_69_P049306		-6.703782117e-003	-8.814606299e-002	-5.074955989e-002	-1.259117047e-001
A_69_P106016		1.625573509e-002	-5.102362205e-003	3.557745399e-002	-8.569282494e-002
A_69_P035021		-2.313127780e-001	-1.336653752e-002	-3.209559654e-001	-2.786401828e-001
A_69_P031756		5.529236116e-002	-4.102369591e-002	-3.649524307e-003	4.910509389e-002
A_69_P128641		4.430758896e-002	-6.998987991e-003	-1.637714134e-002	1.162161638e-001
A_69_P031081		-1.385928633e-002	-2.249423648e-002	2.484167841e-003	1.457088132e-002
A_69_P088857		-1.465463964e-001	-2.304658249e-001	-1.427546269e-001	-1.575155718e-001
A_69_P059884		2.660712747e-003	-6.228737899e-002	-5.233418299e-003	2.253932849e-001
A_69_P113002		0.000000000e+000	0.000000000e+000	0.000000000e+000	0.000000000e+000
A_69_P010886		-6.186280143e-003	-5.123741919e-002	-4.372258985e-002	-4.676636755e-002
A_69_P078646		-2.836506728e-002	1.277732983e-002	3.252980543e-002	1.479036566e-002
A_69_P025766		1.293115154e-003	3.084002599e-002	5.255942060e-002	6.179380205e-002
A_69_P059581		0.000000000e+000	0.000000000e+000	0.000000000e+000	0.000000000e+000
A_69_P036041		0.000000000e+000	-4.655745229e-002	0.000000000e+000	0.000000000e+000
A_69_P013681		-2.484013050e-002	-2.023331412e-001	-5.132586391e-002	0.000000000e+000
DarkCorner		0.000000000e+000	0.000000000e+000	0.000000000e+000	0.000000000e+000
DarkCorner		0.000000000e+000	0.000000000e+000	0.000000000e+000	0.000000000e+000
DarkCorner		0.000000000e+000	0.000000000e+000	0.000000000e+000	0.000000000e+000
DarkCorner		0.000000000e+000	0.000000000e+000	0.000000000e+000	0.000000000e+000
DarkCorner		0.000000000e+000	0.000000000e+000	0.000000000e+000	0.000000000e+000
DarkCorner		0.000000000e+000	0.000000000e+000	0.000000000e+000	0.000000000e+000
DarkCorner		0.000000000e+000	0.000000000e+000	0.000000000e+000	0.000000000e+000
DarkCorner		0.000000000e+000	0.000000000e+000	0.000000000e+000	0.000000000e+000
A_69_P088121		0.000000000e+000	0.000000000e+000	0.000000000e+000	0.000000000e+000
A_69_P035396		2.996094107e-001	1.506422570e-001	5.856368687e-002	2.143068235e-001
A_69_P025349		0.000000000e+000	0.000000000e+000	0.000000000e+000	0.000000000e+000
A_69_P054594		-2.464106887e-001	-4.648573644e-002	0.000000000e+000	0.000000000e+000
A_69_P112471		2.956561725e-001	7.404626803e-002	1.347100429e-001	1.849112273e-001
A_69_P015582		4.950846940e-002	4.551057685e-002	-6.144076226e-002	-4.118216925e-002
A_69_P019951		9.507349183e-002	9.885313886e-002	5.531516494e-002	1.531353802e-002
A_69_P083606		0.000000000e+000	-7.279004810e-002	-9.625053475e-002	-1.150689726e-001
A_69_P055181		-1.504253424e-002	-4.762526461e-002	-9.493912566e-002	-2.133260285e-001
A_69_P121564		1.103719909e-001	1.422314307e-001	1.189162643e-001	1.295702915e-001
A_69_P084247		6.305653445e-002	3.856566318e-002	-2.634916428e-002	2.211900599e-002
A_69_P107711		6.062961234e-003	1.247253410e-002	-2.620789759e-002	6.639368133e-002
A_69_P127887		-2.224588135e-002	0.000000000e+000	0.000000000e+000	0.000000000e+000
A_69_P077296		-1.858136383e-002	-1.244202893e-002	-4.723882065e-002	-1.434506687e-002
A_69_P038401		-2.585480791e-002	-3.567907972e-002	-7.037763986e-003	-9.440591019e-002
A_69_P040996		9.726306922e-003	-6.526226872e-003	-3.923773241e-002	-4.430497898e-002
A_69_P107282		-2.434827467e-002	-2.480008283e-002	5.474073049e-002	3.013219998e-002
A_69_P018251		-8.734711350e-003	2.476643442e-002	5.409199863e-002	4.879834214e-002
A_69_P111171		-2.563923859e-001	-2.110670726e-001	-2.302420305e-001	-3.079678079e-001
A_69_P068366		-2.122538370e-001	-2.781479759e-001	-3.499248381e-001	-3.900292048e-001
A_69_P039496		-1.734277925e-001	-2.651893655e-001	-1.506047898e-001	-3.921088504e-001
A_69_P118496		-4.290409055e-002	-1.718726054e-002	-9.820673635e-002	-1.419122833e-001
RC7		0.000000000e+000	0.000000000e+000	0.000000000e+000	0.000000000e+000
A_69_P004509		1.648294803e-001	2.755273529e-001	1.281032878e-002	2.677973372e-001
A_69_P104316		7.475739077e-003	8.556313410e-002	1.152810149e-001	5.232497598e-002
A_69_P063337		-5.430960457e-002	7.166929685e-002	3.838381412e-002	6.369713713e-002
A_69_P042322		-8.554877133e-003	-5.727678926e-003	-2.805083536e-002	3.217888369e-002
A_69_P032441		-5.103625028e-002	-6.496663587e-002	-7.222825973e-002	-1.260202402e-001
A_69_P050162		0.000000000e+000	0.000000000e+000	0.000000000e+000	0.000000000e+000
A_69_P025492		1.633000563e-002	-2.294514361e-002	-5.493446861e-002	-7.956223709e-002
A_69_P027106		1.104080299e-002	7.383073372e-004	-3.693539725e-002	-4.122929020e-002
A_69_P048117		-1.740213601e-001	-2.254586099e-001	-2.860751737e-001	-3.700578614e-001
A_69_P076772		-5.627878557e-003	6.495866923e-002	7.895970762e-002	8.218227303e-002
A_69_P000546		0.000000000e+000	0.000000000e+000	0.000000000e+000	0.000000000e+000
A_69_P127967		0.000000000e+000	0.000000000e+000	0.000000000e+000	-1.692361434e-002
(+)E1A_r60_a135		-4.809789915e-001	-3.487786169e-001	-4.193610240e-001	-3.804275755e-001
A_69_P048686		4.405414612e-003	1.074539373e-003	-4.737918588e-002	-2.382962610e-002
A_69_P027076		-9.741300781e-002	3.100843783e-002	-2.005271539e-003	-3.477469174e-002
A_69_P047451		-3.268815149e-001	-4.439570943e-001	-3.881154349e-001	-1.812082425e-001
A_69_P055171		0.000000000e+000	-8.428988362e-002	-5.752453172e-002	0.000000000e+000
A_69_P000767		7.913933675e-002	1.465363982e-001	2.661025374e-001	1.140204498e-001
A_69_P109368		1.077237769e-001	8.672996596e-002	9.998959010e-002	1.953026495e-001
A_69_P072966		0.000000000e+000	0.000000000e+000	0.000000000e+000	0.000000000e+000
A_69_P022992		0.000000000e+000	0.000000000e+000	0.000000000e+000	0.000000000e+000
A_69_P001346		-3.226866618e-001	-7.877268843e-002	-2.067966288e-001	0.000000000e+000
A_69_P114740		0.000000000e+000	0.000000000e+000	0.000000000e+000	0.000000000e+000
A_69_P071256		-1.153856008e-001	-1.797124061e-001	-4.887723103e-003	-2.474995847e-002
A_69_P061206		-1.863894620e-002	-1.795310246e-002	-2.847101626e-002	-7.990120343e-002
A_69_P021611		3.353659795e-003	4.887847171e-002	5.976029811e-002	6.169767963e-002
A_69_P035647		3.166646206e-001	3.453033956e-001	-7.418596804e-004	3.507368709e-001
A_69_P019631		7.228150657e-002	-3.459405699e-002	-6.168533454e-002	-2.517706225e-002
A_69_P021399		1.777625726e-001	1.007340453e-001	1.227159153e-001	1.574425175e-001
A_69_P065836		1.504868336e-001	3.375314973e-002	-7.156607325e-002	2.224402365e-001
A_69_P052262		0.000000000e+000	0.000000000e+000	0.000000000e+000	0.000000000e+000
A_69_P008606		-5.843498061e-002	4.485292586e-003	1.527464594e-002	2.808764117e-002
A_69_P108056		6.259213415e-002	5.111360106e-002	9.233613472e-002	7.861773472e-002
A_69_P013472		5.583640842e-002	-1.403198620e-002	5.737658278e-002	-2.525967677e-001
A_69_P121506		2.414307730e-001	-2.109119083e-001	-2.503365661e-001	-4.463178063e-001
A_69_P128077		5.235540715e-002	-1.230439831e-001	-1.026423125e-001	-4.552318234e-002
A_69_P060547		8.454042540e-002	1.486097274e-001	1.195985620e-002	2.770663005e-001
A_69_P118095		-8.075732898e-002	2.327466085e-002	-1.683011246e-001	2.124530078e-002
A_69_P054441		-7.999196053e-002	-4.109247032e-002	-6.837973307e-003	-3.108697671e-002
A_69_P016036		0.000000000e+000	0.000000000e+000	0.000000000e+000	0.000000000e+000
A_69_P028976		-1.702595629e-002	-6.215833457e-003	-4.786843039e-003	2.575445853e-002
A_69_P091166		-7.877576221e-002	-9.596254908e-002	-1.176707137e-001	-2.274084783e-001
A_69_P102965		0.000000000e+000	0.000000000e+000	-3.498151562e-001	-2.684853061e-001
A_69_P052171		2.329334760e-003	1.157512603e-003	1.945922124e-002	4.358233266e-002
A_69_P048066		-3.124139552e-001	-6.268655028e-003	-2.780854948e-001	0.000000000e+000
A_69_P039257		-2.443173235e-001	-1.921602309e-001	-2.161857592e-001	-1.464177691e-001
A_69_P083031		0.000000000e+000	0.000000000e+000	-1.421118793e-001	-7.821629860e-002
A_69_P006681		-3.648723481e-003	0.000000000e+000	-2.090756490e-001	0.000000000e+000
A_69_P075702		0.000000000e+000	-1.129378319e-001	-1.229797139e-001	0.000000000e+000
A_69_P070898		-7.745959912e-002	-5.335481686e-003	3.856502274e-002	3.228332583e-002
A_69_P060792		-4.873918119e-001	-5.324799244e-001	-2.399961434e-001	-2.342170249e-001
A_69_P106231		-2.113738367e-001	-2.122335875e-001	-1.355556402e-001	-5.427759987e-001
A_69_P001596		0.000000000e+000	0.000000000e+000	0.000000000e+000	6.555989184e-001
A_69_P121565		-6.188559073e-003	1.189070352e-001	1.825654687e-001	9.956402222e-002
DarkCorner		0.000000000e+000	0.000000000e+000	0.000000000e+000	0.000000000e+000
DarkCorner		0.000000000e+000	0.000000000e+000	0.000000000e+000	0.000000000e+000
DarkCorner		0.000000000e+000	0.000000000e+000	0.000000000e+000	0.000000000e+000
DarkCorner		0.000000000e+000	0.000000000e+000	0.000000000e+000	0.000000000e+000
DarkCorner		0.000000000e+000	0.000000000e+000	0.000000000e+000	0.000000000e+000
DarkCorner		0.000000000e+000	0.000000000e+000	0.000000000e+000	0.000000000e+000
DarkCorner		0.000000000e+000	0.000000000e+000	0.000000000e+000	0.000000000e+000
DarkCorner		0.000000000e+000	0.000000000e+000	0.000000000e+000	0.000000000e+000
A_69_P058859		1.862511201e-002	1.924474705e-002	5.859782989e-002	7.781441290e-002
A_69_P043076		-4.196129722e-002	-3.677318921e-002	-6.871851749e-002	-4.362166949e-002
A_69_P070346		3.892878997e-002	-1.374895831e-002	-2.965437055e-002	-4.217839992e-002
A_69_P053856		-8.170503593e-002	3.792811641e-003	-1.623853692e-001	-7.200430811e-002
A_69_P042571		-1.557050001e-002	3.106341850e-003	-6.368693509e-003	-9.720242663e-002
A_69_P105078		1.477156233e-002	-2.695894520e-002	7.336077213e-003	-3.963454683e-002
A_69_P109568		-8.321345797e-002	-6.904626831e-002	-1.351687379e-002	3.567985409e-002
A_69_P053697		-1.300000717e-002	-1.601313820e-001	-3.772544206e-001	-5.077788122e-001
A_69_P038677		8.178458002e-002	6.427156325e-002	1.708633139e-002	2.243552884e-002
A_69_P094211		-2.984327061e-001	-7.325443393e-002	-3.531497888e-001	-2.964072723e-001
A_69_P027526		5.718250108e-002	-1.838848087e-002	-3.251218573e-001	-2.934790981e-001
A_69_P061955		0.000000000e+000	0.000000000e+000	0.000000000e+000	-8.148196772e-002
A_69_P057162		-1.054110061e-001	-1.536838354e-001	-1.872622048e-001	-1.516108935e-001
A_69_P056131		0.000000000e+000	0.000000000e+000	-1.998133696e-001	0.000000000e+000
A_69_P028156		8.932829553e-002	1.454813110e-002	1.082115791e-002	1.252340134e-001
A_69_P086941		4.325379402e-002	4.854050115e-002	7.745498766e-002	4.156073136e-003
A_69_P127886		-3.338961957e-002	0.000000000e+000	0.000000000e+000	0.000000000e+000
A_69_P097306		0.000000000e+000	0.000000000e+000	0.000000000e+000	0.000000000e+000
A_69_P073283		-3.871967780e-001	-1.468834293e-001	-2.746223151e-001	-1.050547930e-001
A_69_P093251		2.699148985e-002	0.000000000e+000	0.000000000e+000	0.000000000e+000
A_69_P099278		3.782838700e-002	-5.150625064e-002	1.149679081e-002	4.888884316e-003
A_69_P025578		6.762333009e-002	3.836638990e-002	-3.069386349e-002	-7.138240185e-002
A_69_P050548		1.755010277e-002	1.801924313e-001	-4.705068544e-002	-1.338885620e-001
A_69_P005146		-1.859477019e-001	0.000000000e+000	0.000000000e+000	0.000000000e+000
A_69_P114026		3.044114077e-002	1.118368926e-001	1.405543509e-001	2.484616822e-001
A_69_P037411		4.832789827e-002	4.434513148e-002	7.692613802e-002	1.976965535e-002
RC4		0.000000000e+000	0.000000000e+000	0.000000000e+000	0.000000000e+000
A_69_P005946		0.000000000e+000	-8.898210238e-002	-3.471409648e-002	-1.730554548e-001
A_69_P071216		0.000000000e+000	0.000000000e+000	0.000000000e+000	-2.298110965e-001
A_69_P035116		5.778881083e-002	6.261958964e-003	-6.316006989e-003	-4.393133802e-002
A_69_P068771		3.890130877e-002	5.502024942e-003	-4.825414498e-003	-8.119206147e-003
A_69_P046998		-8.728809026e-002	-7.293568567e-002	-7.583156154e-002	-3.398909273e-002
A_69_P048906		-1.238223353e-001	-1.189515912e-001	-6.557743458e-002	-2.845144017e-001
A_69_P088991		0.000000000e+000	0.000000000e+000	0.000000000e+000	0.000000000e+000
A_69_P056171		3.819101978e-002	3.983879717e-002	6.956086602e-002	6.660904466e-002
A_69_P058646		-1.240347959e-001	-2.419626486e-001	-2.776523427e-001	-1.859795893e-001
(+)E1A_r60_a22		7.817282316e-001	8.405167456e-001	7.822719984e-001	7.585440868e-001
A_69_P057876		-7.925395389e-002	2.633001979e-002	-1.421309360e-001	-5.416702828e-002
A_69_P043572		1.843190704e-002	3.563766734e-002	-4.782408174e-002	-1.856695252e-002
A_69_P079436		1.611139594e-001	1.103783171e-001	-6.753087448e-002	-8.649686611e-002
A_69_P042851		1.857525212e-001	1.718628065e-001	3.733048692e-002	1.399374029e-001
A_69_P110639		1.858733865e-001	8.210018823e-002	2.290774952e-001	1.404225907e-001
A_69_P024566		-1.174875608e-001	-1.711938275e-001	-2.848035628e-001	-2.792286168e-001
(-)3xSLv1		0.000000000e+000	0.000000000e+000	0.000000000e+000	0.000000000e+000
A_69_P017816		1.998722994e-001	3.186021489e-002	-6.937349866e-003	6.665842923e-002
A_69_P076131		0.000000000e+000	0.000000000e+000	0.000000000e+000	0.000000000e+000
A_69_P110146		-2.481128719e-002	1.533747701e-002	1.115685074e-003	6.061431576e-002
A_69_P112110		-7.873852672e-002	-2.124846442e-001	2.463198831e-002	-1.565736175e-001
A_69_P064781		6.782934407e-002	1.151225263e-001	4.190390657e-002	1.798507443e-001
(+)E1A_r60_a104		3.453227453e-001	4.545036588e-001	3.847251804e-001	3.397111854e-001
A_69_P094387		1.043127328e-002	-1.472795529e-002	-6.029757337e-002	-4.957867738e-003
A_69_P104550		-1.081198464e-001	-5.060235313e-002	-9.337729683e-003	-1.254169092e-001
A_69_P085768		-1.791179808e-002	4.856543980e-002	1.337027972e-002	1.378654345e-001
A_69_P001871		1.332190772e-001	1.763801338e-002	-8.901775457e-002	8.511401556e-002
A_69_P048701		0.000000000e+000	0.000000000e+000	0.000000000e+000	0.000000000e+000
A_69_P114297		-1.838434937e-001	6.909414217e-002	-2.599731686e-002	1.115541884e-001
A_69_P093054		0.000000000e+000	0.000000000e+000	0.000000000e+000	0.000000000e+000
A_69_P011312		-5.797189634e-002	-9.048990038e-003	7.926904607e-003	1.057632954e-001
A_69_P025952		0.000000000e+000	-2.724080553e-001	-4.531286963e-001	-5.743023914e-001
A_69_P016087		4.117533723e-002	3.110111493e-002	1.658307095e-002	8.824129164e-002
A_69_P097556		2.018248671e-002	1.646301676e-002	3.766660204e-002	7.711440621e-004
A_69_P089978		-2.020496004e-001	-1.897974116e-001	-2.791646045e-001	-3.714413573e-001
A_69_P034851		1.906919652e-002	1.641253349e-001	-1.484628760e-001	-3.995110825e-002
A_69_P030581		-1.737420228e-001	-4.530403242e-001	-3.285965564e-001	-1.311073171e-001
(+)E1A_r60_a104		3.508850863e-001	4.518017320e-001	3.889248121e-001	3.434796280e-001
A_69_P059532		0.000000000e+000	-1.636595848e-001	1.207166748e-001	1.143752969e-001
A_69_P102081		1.641120854e-002	2.679178159e-002	4.212075144e-002	1.194403685e-001
A_69_P115421		5.506333222e-002	-4.788040575e-002	-1.640655116e-002	-1.050599090e-001
A_69_P025829		2.651724569e-002	-2.184504160e-002	9.289291226e-003	-5.438638588e-002
A_69_P082059		6.322277958e-002	5.187483118e-002	4.231487052e-002	5.491556758e-002
A_69_P084297		-9.893337080e-002	-1.180729413e-002	6.192518157e-002	3.358235222e-002
A_69_P040918		1.388791982e-001	1.007420056e-001	3.237851001e-002	9.115744816e-002
A_69_P052621		-8.135069975e-002	1.659932946e-002	9.589512823e-002	1.256114905e-001
A_69_P066811		-1.893521748e-001	-2.983110202e-001	-4.011935423e-001	-2.079686774e-001
A_69_P053147		0.000000000e+000	0.000000000e+000	0.000000000e+000	0.000000000e+000
A_69_P005791		0.000000000e+000	0.000000000e+000	0.000000000e+000	0.000000000e+000
A_69_P038861		1.390715614e-001	1.037560652e-001	1.886102231e-001	1.077553477e-002
DarkCorner		0.000000000e+000	0.000000000e+000	0.000000000e+000	0.000000000e+000
DarkCorner		0.000000000e+000	0.000000000e+000	0.000000000e+000	0.000000000e+000
DarkCorner		0.000000000e+000	0.000000000e+000	0.000000000e+000	0.000000000e+000
DarkCorner		0.000000000e+000	0.000000000e+000	0.000000000e+000	0.000000000e+000
DarkCorner		0.000000000e+000	0.000000000e+000	0.000000000e+000	0.000000000e+000
DarkCorner		0.000000000e+000	0.000000000e+000	0.000000000e+000	0.000000000e+000
DarkCorner		0.000000000e+000	0.000000000e+000	0.000000000e+000	0.000000000e+000
A_69_P004586		0.000000000e+000	0.000000000e+000	0.000000000e+000	0.000000000e+000
A_69_P066552		0.000000000e+000	0.000000000e+000	0.000000000e+000	0.000000000e+000
A_69_P110181		-6.339677236e-002	-1.474350764e-001	-1.050023962e-001	-5.604009423e-002
A_69_P008317		9.224595186e-003	-5.405187085e-002	-7.543568773e-002	-8.363531159e-002
A_69_P033947		-4.411730547e-001	-6.583972461e-001	-5.455813341e-001	-5.435310945e-001
A_69_P091067		0.000000000e+000	0.000000000e+000	0.000000000e+000	0.000000000e+000
A_69_P102451		7.717945936e-002	-5.763135502e-002	-1.439393252e-002	-3.310350703e-001
A_69_P056591		2.588724325e-001	1.744938357e-001	1.298298560e-001	1.421370668e-001
A_69_P128070		4.693548101e-001	4.504977438e-001	6.572737369e-001	3.666746513e-001
A_69_P079708		2.330123876e-002	6.218295078e-002	5.969747103e-002	-4.557298536e-002
A_69_P075302		-2.337209053e-002	-5.071984193e-003	-3.670758752e-002	-1.350246114e-001
A_69_P023003		-6.639449246e-003	-6.662018251e-002	-5.522118250e-002	-9.349732465e-003
A_69_P002656		-1.769989239e-001	-1.704222958e-001	-1.349693858e-001	-2.527258908e-001
A_69_P117781		-7.035585734e-002	-6.542969778e-003	-4.147087447e-002	2.493498539e-002
A_69_P084778		8.987311939e-002	-5.726291484e-004	1.000560804e-002	5.734231624e-002
A_69_P065476		1.319188707e-001	2.661946422e-002	-7.139499280e-002	3.058126087e-002
(+)E1A_r60_a107		-4.854756763e-001	-3.689793433e-001	-4.195509820e-001	-3.893387077e-001
A_69_P073263		2.297385721e-001	1.809273710e-001	1.657839565e-001	7.280115506e-003
A_69_P080966		4.425698750e-002	3.981425658e-002	-4.302368969e-003	-3.654406277e-002
A_69_P019431		-8.458839577e-002	-3.069601327e-001	-7.607811579e-002	-2.928473927e-001
A_69_P006558		1.706553324e-001	0.000000000e+000	0.000000000e+000	0.000000000e+000
A_69_P059180		-5.144094824e-002	-1.824749108e-002	6.752249155e-003	-2.057652968e-002
A_69_P029641		-1.683509786e-001	-5.062092721e-002	-3.914058588e-001	-4.150521355e-001
A_69_P105851		-2.546308446e-001	-1.308103379e-001	0.000000000e+000	-1.746061597e-001
A_69_P084705		-3.140945876e-002	2.199177632e-003	-9.061669130e-002	-2.693992123e-002
A_69_P017466		4.275245297e-002	-3.452817614e-002	-5.730185086e-002	-6.178489236e-002
(+)E1A_r60_1		-3.178872114e-003	1.048699741e-001	4.518349288e-002	4.798578793e-002
A_69_P059601		0.000000000e+000	0.000000000e+000	0.000000000e+000	0.000000000e+000
A_69_P106954		0.000000000e+000	0.000000000e+000	0.000000000e+000	0.000000000e+000
A_69_P081336		3.250366319e-002	-1.101234759e-002	4.373852956e-002	4.603310796e-002
A_69_P117161		-3.447447808e-002	6.223747958e-002	2.668530105e-002	6.258988159e-002
A_69_P033246		-6.478588688e-002	-8.563922890e-002	-3.691330679e-003	-9.430842784e-002
A_69_P010046		0.000000000e+000	0.000000000e+000	0.000000000e+000	0.000000000e+000
A_69_P029561		2.888940179e-002	5.420808219e-002	7.615823233e-002	3.699074055e-001
A_69_P054631		-9.833038107e-002	-2.041741487e-002	1.631747097e-002	-6.864301170e-002
A_69_P016209		2.050193000e-002	6.871782769e-002	6.898906510e-002	1.550770974e-001
A_69_P032486		1.496681124e-001	1.655812336e-001	1.643862094e-001	2.449634804e-001
A_69_P049111		0.000000000e+000	0.000000000e+000	-2.556363366e-001	0.000000000e+000
A_69_P082932		-1.642172239e-002	-1.094266354e-001	-1.795069627e-001	-2.225809163e-001
A_69_P083186		1.097707777e-001	1.542413327e-003	3.785885394e-002	-7.534090369e-002
A_69_P120236		7.593052513e-002	-5.369850180e-002	2.671671870e-002	-1.948432567e-002
A_69_P008561		-7.413764328e-002	-4.457804803e-001	-5.733188930e-001	2.182093659e-001
A_69_P024666		0.000000000e+000	0.000000000e+000	0.000000000e+000	0.000000000e+000
A_69_P084966		-2.143497115e-001	0.000000000e+000	-9.013654101e-002	-9.604826286e-002
A_69_P030736		-2.761019574e-001	-2.910258096e-001	-3.310129961e-001	-2.028301970e-001
A_69_P070841		-7.601642134e-002	-1.130240185e-001	-1.933750008e-001	-2.337016600e-001
A_69_P104236		0.000000000e+000	0.000000000e+000	0.000000000e+000	0.000000000e+000
A_69_P055791		-7.934789404e-002	-9.078796082e-002	-7.565160434e-002	-7.330170826e-003
A_69_P041731		-9.338441167e-002	-2.967734542e-001	-2.646038206e-001	-2.011226677e-001
A_69_P122693		-2.693727217e-001	-2.256194351e-001	-2.292351673e-001	-2.302778978e-001
A_69_P117791		0.000000000e+000	0.000000000e+000	0.000000000e+000	0.000000000e+000
A_69_P100303		0.000000000e+000	0.000000000e+000	0.000000000e+000	-1.377907733e-002
A_69_P120481		-8.353569838e-002	-7.217587937e-003	1.828864361e-002	1.153926195e-002
A_69_P110644		-1.344713117e-001	-1.330014579e-001	-4.097303787e-002	-9.569716638e-002
A_69_P041351		1.629953749e-001	-1.589527336e-001	1.391920458e-001	-1.205332644e-001
A_69_P022946		-8.023678027e-002	-3.811218505e-001	-1.763340577e-001	-2.944369346e-001
A_69_P125017		0.000000000e+000	0.000000000e+000	0.000000000e+000	0.000000000e+000
A_69_P010533		0.000000000e+000	0.000000000e+000	0.000000000e+000	0.000000000e+000
A_69_P065408		-8.168919274e-003	2.648241464e-002	2.711742865e-002	1.744243937e-001
A_69_P088516		-5.679684983e-002	-2.178945577e-002	-4.847428974e-002	-1.218619463e-002
A_69_P079646		9.478993530e-002	9.461357865e-002	1.559596968e-001	2.152551874e-001
A_69_P054816		8.894196459e-003	5.589736379e-002	3.068176521e-002	5.086865607e-002
A_69_P114362		3.885411937e-002	-3.288847893e-002	-8.618771041e-002	9.462054183e-002
A_69_P048336		-1.607097117e-001	-1.962051089e-001	-1.681823203e-001	-2.901004104e-001
A_69_P070006		2.170902269e-002	1.750669106e-001	-1.157292644e-001	-6.940823509e-002
A_69_P069676		-3.081838027e-003	-1.641898149e-002	-3.942152871e-002	-7.208536084e-002
A_69_P027111		4.652349795e-002	7.370048728e-002	9.586694035e-002	1.155561326e-001
A_69_P108435		-8.106602238e-002	-1.184783623e-001	-1.204478656e-001	-9.416751528e-002
A_69_P079331		0.000000000e+000	0.000000000e+000	0.000000000e+000	0.000000000e+000
A_69_P094553		8.612289653e-002	-4.206889656e-002	-1.463847241e-001	-1.319803887e-001
A_69_P043866		1.546867629e-003	3.572230658e-003	2.281356486e-002	1.512946726e-002
A_69_P066193		0.000000000e+000	0.000000000e+000	0.000000000e+000	-3.082426602e-002
A_69_P002017		5.034860422e-002	-2.282936859e-001	-2.667922795e-001	-3.625075820e-001
A_69_P046301		-1.343980473e-003	-2.833066203e-002	-1.234800441e-003	2.638816013e-002
A_69_P043996		-3.779195102e-002	3.723573741e-002	8.600028820e-002	3.371977993e-002
A_69_P129246		4.197084205e-002	1.050018387e-001	1.191902713e-001	1.563354184e-001
A_69_P068706		-1.432677117e-001	-4.204214086e-002	-6.898579574e-003	-2.038136551e-002
A_69_P097971		0.000000000e+000	0.000000000e+000	0.000000000e+000	0.000000000e+000
DarkCorner		0.000000000e+000	0.000000000e+000	0.000000000e+000	0.000000000e+000
DarkCorner		0.000000000e+000	0.000000000e+000	0.000000000e+000	0.000000000e+000
DarkCorner		0.000000000e+000	0.000000000e+000	0.000000000e+000	0.000000000e+000
DarkCorner		0.000000000e+000	0.000000000e+000	0.000000000e+000	0.000000000e+000
DarkCorner		0.000000000e+000	0.000000000e+000	0.000000000e+000	0.000000000e+000
DarkCorner		0.000000000e+000	0.000000000e+000	0.000000000e+000	0.000000000e+000
DarkCorner		0.000000000e+000	0.000000000e+000	0.000000000e+000	0.000000000e+000
DarkCorner		0.000000000e+000	0.000000000e+000	0.000000000e+000	0.000000000e+000
A_69_P096356		5.949650517e-003	-3.133133882e-002	-4.305962282e-002	-1.037234619e-001
A_69_P001151		3.468600848e-002	0.000000000e+000	0.000000000e+000	0.000000000e+000
A_69_P094393		2.300944162e-002	-9.167157213e-002	-6.465984412e-002	-1.039437201e-001
A_69_P001876		1.582777143e-001	-2.808191585e-002	-3.030287286e-002	2.925369562e-002
A_69_P039706		0.000000000e+000	-2.562388961e-002	2.268988547e-001	2.155718574e-002
A_69_P096408		-1.395429380e-002	5.297521542e-002	5.773693527e-002	1.123163386e-001
A_69_P021301		5.202948672e-002	-5.002448169e-002	-7.276144949e-003	-4.621700535e-003
A_69_P107218		-2.314891538e-002	-2.110560063e-002	2.024488459e-002	-4.771194258e-002
A_69_P129326		8.530267054e-002	-3.421085843e-002	1.842124533e-002	7.734926111e-004
A_69_P124511		3.644761115e-002	9.515470282e-003	6.051978049e-002	1.132213469e-001
A_69_P077151		-4.929194077e-002	-2.349210445e-002	6.755955540e-002	-1.311889923e-002
A_69_P113562		-6.538995673e-002	-4.853648560e-002	1.858409717e-002	-1.109459063e-001
A_69_P102545		3.298295903e-002	-1.072843265e-002	3.838410176e-002	-3.815153627e-002
A_69_P042376		-1.404907745e-002	4.360625484e-002	2.278274567e-002	-1.617549840e-002
A_69_P043591		1.710345193e-002	8.968869761e-003	7.154803231e-002	1.019933837e-001
A_69_P121608		0.000000000e+000	0.000000000e+000	0.000000000e+000	0.000000000e+000
A_69_P003847		-4.550623519e-003	-1.251636829e-001	-1.365780994e-001	-1.443406049e-001
A_69_P058767		4.017108787e-002	2.346261024e-001	-1.419991970e-001	0.000000000e+000
A_69_P094595		1.210933754e-001	7.453390993e-002	3.676125198e-002	6.576418469e-002
A_69_P113927		8.477455417e-002	1.501598144e-001	1.161941468e-001	1.290452252e-001
A_69_P124671		8.922199546e-002	6.799312670e-002	8.040755908e-002	6.402180084e-002
A_69_P105880		-1.578324100e-002	-4.665021319e-002	-5.024081317e-002	-1.183309657e-001
A_69_P053256		0.000000000e+000	0.000000000e+000	-1.552627060e-001	-3.528562362e-001
A_69_P053791		0.000000000e+000	0.000000000e+000	0.000000000e+000	0.000000000e+000
A_69_P092216		0.000000000e+000	0.000000000e+000	0.000000000e+000	0.000000000e+000
A_69_P096656		8.026623155e-003	1.994266851e-002	7.632554602e-003	-4.478800782e-002
A_69_P076732		-1.512920496e-002	2.290551749e-002	-1.939557929e-002	4.518933029e-002
A_69_P050101		-7.608681255e-002	-5.468083241e-001	-3.587434664e-001	-5.102886749e-001
A_69_P099571		-5.000080205e-001	-3.041577454e-001	-2.945365842e-001	-4.581457454e-001
A_69_P106984		-1.195696030e-001	-5.665000108e-002	-9.846261665e-002	-3.024750265e-002
A_69_P015471		-8.180881124e-002	-2.519105340e-002	-1.158611091e-002	3.434490748e-002
A_69_P088452		4.348366317e-001	2.345463075e-001	3.837375085e-001	4.174120215e-001
A_69_P008815		-2.820988678e-003	-9.874517813e-002	-2.258041745e-002	-7.967384375e-002
A_69_P053386		1.641388665e-001	-1.776525291e-002	-1.647934291e-002	2.170960080e-002
A_69_P075531		-4.928083676e-002	3.191977810e-002	-3.129785505e-002	-2.101903926e-002
A_69_P096136		5.205722114e-002	1.634777706e-001	1.550465101e-001	7.255702242e-002
A_69_P120376		-4.047928087e-002	-8.368017762e-002	-8.751681106e-002	-1.878118595e-001
A_69_P063061		-3.667132930e-002	7.255511030e-002	1.297874790e-002	-4.807028273e-002
A_69_P112516		-5.978002426e-002	-2.117261482e-002	-1.453022099e-002	4.075245181e-002
A_69_P107113		4.030787433e-002	2.952640734e-002	5.857593785e-002	-1.004366453e-002
A_69_P115729		-4.490266608e-002	-4.281132725e-002	-5.332410132e-002	-2.921543321e-003
A_69_P111002		-1.959933243e-002	-7.879506798e-002	-7.500407568e-002	-5.286400723e-002
A_69_P081996		-8.586976734e-002	-3.480052534e-002	-2.606897023e-002	-1.450475578e-001
A_69_P123391		-2.829840022e-001	-2.510293024e-001	-2.603142212e-001	-3.406573688e-001
A_69_P040031		-6.702397809e-002	-1.064161279e-001	-1.001117307e-001	-1.485329144e-001
A_69_P051551		9.804628081e-002	2.245679548e-001	9.914800727e-002	4.416595493e-001
A_69_P063626		8.448123224e-002	-7.691222228e-002	-4.859881891e-002	7.114581669e-002
A_69_P066196		0.000000000e+000	0.000000000e+000	0.000000000e+000	0.000000000e+000
A_69_P005380		-4.146718070e-001	-5.363470038e-001	-3.185732534e-001	-4.790603377e-001
A_69_P088741		-8.333326134e-001	-7.068421516e-001	-1.500968760e+000	-1.040893149e+000
A_69_P103059		-3.463737648e-001	-1.718700611e-001	-1.280734922e-001	0.000000000e+000
A_69_P065101		-6.754385422e-002	-4.893268927e-002	-4.785879402e-002	-5.397461414e-003
A_69_P051166		-5.168319222e-002	-6.036368878e-002	-8.565041153e-002	-9.126117596e-002
A_69_P125906		1.836243075e-001	1.596074972e-001	-5.530797216e-002	-1.283327807e-002
A_69_P024289		0.000000000e+000	0.000000000e+000	0.000000000e+000	0.000000000e+000
A_69_P011251		3.672879032e-002	-1.575649947e-003	-3.267850386e-002	-1.124655972e-002
A_69_P074397		-6.951522972e-002	-1.167286285e-002	-1.088585082e-002	-6.020474215e-002
A_69_P125806		4.970892288e-002	8.882185016e-003	3.896498844e-002	7.353133130e-002
A_69_P076826		6.213782958e-003	5.070884016e-002	-1.027862434e-002	-2.879738997e-002
A_69_P041551		-3.234867613e-002	3.013309622e-002	7.279769087e-002	8.523920304e-002
A_69_P112586		-4.414477488e-002	4.982566237e-003	2.356277487e-002	4.560494852e-002
A_69_P049211		-9.336520031e-002	1.347515179e-002	-1.045605042e-001	5.530104887e-002
A_69_P098069		-1.122589945e-001	-6.302897923e-001	-2.251693197e-001	-2.921093961e-001
A_69_P006358		-5.339968939e-002	-8.000172074e-002	-1.086263441e-001	-1.104098618e-001
A_69_P011711		-1.475521841e-001	-2.561097923e-001	-2.415123612e-001	-6.257918535e-002
A_69_P104432		0.000000000e+000	0.000000000e+000	0.000000000e+000	0.000000000e+000
A_69_P031681		1.252317837e-001	2.503906848e-002	3.062297883e-003	6.456025067e-002
A_69_P100611		8.874116307e-003	-3.101614004e-002	-1.694831651e-002	1.398415635e-003
A_69_P080831		0.000000000e+000	0.000000000e+000	0.000000000e+000	0.000000000e+000
A_69_P118446		0.000000000e+000	-6.815831929e-002	-1.628891041e-001	-4.822824664e-002
A_69_P015721		-3.907518012e-001	-1.028437926e-001	-4.219564966e-001	-3.226704011e-001
A_69_P062302		-8.167709625e-002	-3.620787042e-002	-3.575842346e-002	-7.025862356e-002
A_69_P015541		-4.958033458e-002	-1.358728830e-001	-1.703806196e-001	-3.102545788e-001
A_69_P124161		8.896812068e-002	9.709215053e-002	1.068664374e-001	2.053626985e-002
A_69_P017116		-2.066827470e-002	-1.161308142e-001	-1.144167006e-001	-1.847202357e-001
A_69_P035102		1.340442192e-001	-1.275873072e-001	-1.160060874e-001	9.947230271e-002
A_69_P056707		0.000000000e+000	-2.382260240e-001	-2.831982776e-001	0.000000000e+000
A_69_P051487		0.000000000e+000	-1.729864835e-001	-1.307340525e-001	0.000000000e+000
DarkCorner		0.000000000e+000	0.000000000e+000	0.000000000e+000	0.000000000e+000
DarkCorner		0.000000000e+000	0.000000000e+000	0.000000000e+000	0.000000000e+000
DarkCorner		0.000000000e+000	0.000000000e+000	0.000000000e+000	0.000000000e+000
DarkCorner		0.000000000e+000	0.000000000e+000	0.000000000e+000	0.000000000e+000
DarkCorner		0.000000000e+000	0.000000000e+000	0.000000000e+000	0.000000000e+000
DarkCorner		0.000000000e+000	0.000000000e+000	0.000000000e+000	0.000000000e+000
A_69_P053576		7.673169327e-002	1.408937288e-002	4.684420159e-002	1.070117228e-001
A_69_P108866		9.330902321e-003	1.260998717e-002	-6.023905706e-003	2.701899157e-002
A_69_P049766		0.000000000e+000	0.000000000e+000	0.000000000e+000	0.000000000e+000
A_69_P118746		-3.363187997e-002	2.459712312e-003	4.033869044e-002	1.028842202e-001
A_69_P083741		3.922077824e-002	6.010213314e-002	5.587564961e-002	-8.451972875e-003
A_69_P052903		-6.092989955e-003	4.362500760e-003	1.866568339e-003	5.325087772e-003
A_69_P020611		-1.902129572e-001	-8.570936137e-002	-1.800054215e-001	-2.678001539e-001
A_69_P095162		-1.695194290e-001	-2.895679722e-001	-3.230107558e-001	-4.139497389e-001
A_69_P004666		3.428722189e-002	-1.013119435e-002	-7.712187579e-003	-4.488356092e-002
A_69_P074792		0.000000000e+000	0.000000000e+000	0.000000000e+000	0.000000000e+000
A_69_P101302		3.712563764e-002	-9.610319379e-004	-4.618182599e-002	-1.962015913e-001
A_69_P080325		0.000000000e+000	0.000000000e+000	0.000000000e+000	0.000000000e+000
A_69_P103258		0.000000000e+000	0.000000000e+000	0.000000000e+000	0.000000000e+000
A_69_P106834		-8.481365536e-002	-7.461402775e-002	9.499771461e-003	-4.075037142e-002
A_69_P112001		5.150426720e-002	4.739696736e-002	8.259028902e-002	1.330842823e-001
A_69_P002336		-2.888876754e-001	-1.600161013e-001	-2.194750323e-001	-3.483214574e-001
A_69_P070622		0.000000000e+000	0.000000000e+000	0.000000000e+000	0.000000000e+000
A_69_P074381		5.716891524e-002	3.275905730e-002	-8.008873810e-003	-1.550422959e-002
A_69_P038496		7.503399662e-003	5.610869862e-002	-6.744528240e-002	5.744035383e-002
(+)E1A_r60_n9		-8.418608554e-001	-7.977700154e-001	-8.051952481e-001	-7.637644488e-001
A_69_P080943		0.000000000e+000	0.000000000e+000	0.000000000e+000	0.000000000e+000
A_69_P095661		0.000000000e+000	0.000000000e+000	0.000000000e+000	0.000000000e+000
A_69_P010541		0.000000000e+000	0.000000000e+000	0.000000000e+000	0.000000000e+000
A_69_P038282		1.714394858e-001	0.000000000e+000	0.000000000e+000	0.000000000e+000
A_69_P079846		0.000000000e+000	0.000000000e+000	0.000000000e+000	0.000000000e+000
A_69_P057243		4.293240590e-002	5.436729696e-002	-3.383269709e-002	1.436162741e-001
A_69_P123926		-8.261077263e-002	-3.211991732e-002	-6.231497743e-002	-3.525634989e-002
A_69_P099666		0.000000000e+000	0.000000000e+000	0.000000000e+000	0.000000000e+000
A_69_P105538		-3.810536245e-002	-1.192250139e-002	-1.476462946e-004	1.070641341e-003
A_69_P128456		2.430749237e-002	-6.930392653e-002	8.757968328e-002	7.604352146e-002
A_69_P123897		1.033459859e-001	1.432793974e-001	8.829954188e-002	2.674090586e-001
A_69_P123037		0.000000000e+000	0.000000000e+000	0.000000000e+000	0.000000000e+000
A_69_P098981		0.000000000e+000	0.000000000e+000	0.000000000e+000	-2.614318929e-001
A_69_P116817		-6.656117972e-002	-3.899145363e-002	-5.173978488e-002	6.598914621e-002
A_69_P075301		-2.562693495e-002	-5.235458512e-003	-3.860239864e-002	-1.198082948e-001
A_69_P056736		9.534771680e-003	-2.689957509e-002	-1.251545652e-002	-1.723854033e-002
A_69_P047746		0.000000000e+000	0.000000000e+000	0.000000000e+000	-1.357066187e-001
A_69_P058751		0.000000000e+000	0.000000000e+000	0.000000000e+000	1.479129837e-001
A_69_P073225		0.000000000e+000	0.000000000e+000	0.000000000e+000	0.000000000e+000
A_69_P079632		2.604097317e-001	1.332251453e-001	-1.178818082e-001	5.825167415e-003
A_69_P103671		0.000000000e+000	0.000000000e+000	-5.166622858e-002	-3.044862955e-001
A_69_P073413		-4.274942218e-002	-2.927169831e-001	4.342953983e-002	-4.147383739e-001
A_69_P073251		-4.382412209e-002	3.804616378e-002	5.162982110e-002	6.047732341e-002
A_69_P023436		-2.180847169e-002	-4.980929233e-002	-5.151357460e-002	1.211859783e-003
A_69_P057538		-2.500765799e-003	3.134277034e-002	1.610094316e-001	5.008505682e-002
A_69_P077353		-5.281640504e-002	-4.918364608e-002	-9.324914789e-002	-9.939968640e-002
A_69_P047341		1.151580620e-001	1.280530619e-002	6.529657426e-002	2.302180237e-003
A_69_P119636		-7.881415604e-002	-8.720159815e-002	7.427816756e-003	-2.365606659e-002
A_69_P091449		2.016536370e-001	1.322024071e-001	2.789495379e-001	-5.231781144e-003
A_69_P052006		0.000000000e+000	0.000000000e+000	0.000000000e+000	0.000000000e+000
A_69_P074741		-4.456007082e-002	4.131987478e-002	-9.684603506e-002	6.173428513e-002
A_69_P017716		1.773768304e-001	6.601311722e-002	5.509356434e-002	1.752928341e-001
A_69_P127282		1.498626845e-003	-2.529773147e-002	-5.630242422e-002	-1.804078891e-001
A_69_P040481		-2.369825676e-001	-2.020211209e-001	-1.290507937e-001	-1.409915830e-002
A_69_P076911		-8.277759017e-002	2.602612317e-002	4.642672939e-002	8.962980749e-002
A_69_P094236		0.000000000e+000	-3.725291299e-001	0.000000000e+000	-3.722675753e-002
A_69_P125646		-3.942240526e-002	-5.644664251e-002	1.922555194e-002	6.349837355e-002
A_69_P040957		1.253396981e-001	5.531177715e-002	6.026534659e-002	-6.522841550e-002
A_69_P124306		-2.392402575e-001	-2.065879124e-001	-3.611306906e-001	-3.811712724e-001
A_69_P025530		0.000000000e+000	-1.353668716e-001	-2.132023407e-001	0.000000000e+000
A_69_P122106		1.470285079e-001	2.573586320e-001	-3.907387093e-002	2.611172688e-001
A_69_P057576		0.000000000e+000	0.000000000e+000	0.000000000e+000	0.000000000e+000
A_69_P016454		-1.275709081e-001	-2.275376080e-001	-2.234879167e-001	-1.664197286e-001
A_69_P105981		-6.626698814e-002	-1.118911238e-001	-1.097193750e-001	-1.003336340e-001
A_69_P060472		0.000000000e+000	0.000000000e+000	0.000000000e+000	0.000000000e+000
A_69_P098282		2.267485399e-001	7.185347632e-002	-4.426284225e-002	1.358776003e-001
A_69_P071579		9.329211012e-001	7.402650349e-001	1.012518104e+000	9.112608819e-001
A_69_P102752		5.317057686e-002	5.346144281e-002	1.011787890e-001	4.847974114e-002
A_69_P129864		0.000000000e+000	-1.593558987e-001	0.000000000e+000	-4.456794045e-002
A_69_P014269		-1.872097257e-001	-7.895387138e-002	-1.487066551e-001	-8.268864134e-002
A_69_P037256		2.463571436e-002	1.225684859e-002	2.929076194e-002	-9.553530356e-002
A_69_P124626		1.521944377e-001	-1.022891506e-001	-2.453136193e-001	1.936059247e-001
A_69_P065781		-1.446858008e-001	-1.750889748e-001	-3.778334333e-001	-4.888666508e-001
A_69_P030016		2.480746557e-002	4.440841317e-002	2.281358467e-002	1.310522726e-002
A_69_P068531		1.652990716e-001	-2.931685202e-001	-2.651073717e-001	-2.828643765e-001
A_69_P040522		2.212760349e-002	1.219977948e-001	8.321342707e-002	1.361908725e-001
A_69_P118701		-4.276864565e-002	2.318127402e-002	3.619867069e-002	8.473108383e-002
A_69_P000381		-1.549075351e-003	4.458123795e-003	2.806843487e-002	2.029858984e-002
A_69_P108099		-8.269755033e-002	-4.629929687e-002	-6.148794919e-002	-1.760105798e-001
DarkCorner		0.000000000e+000	0.000000000e+000	0.000000000e+000	0.000000000e+000
DarkCorner		0.000000000e+000	0.000000000e+000	0.000000000e+000	0.000000000e+000
DarkCorner		0.000000000e+000	0.000000000e+000	0.000000000e+000	0.000000000e+000
DarkCorner		0.000000000e+000	0.000000000e+000	0.000000000e+000	0.000000000e+000
DarkCorner		0.000000000e+000	0.000000000e+000	0.000000000e+000	0.000000000e+000
DarkCorner		0.000000000e+000	0.000000000e+000	0.000000000e+000	0.000000000e+000
A_69_P111399		-1.751798096e-002	8.046011140e-003	8.925941870e-002	8.819253549e-002
A_69_P079706		2.761034824e-002	5.409196016e-002	7.424658745e-002	-3.016926021e-002
A_69_P041061		-3.440810307e-002	-4.275235601e-002	-4.120064087e-002	-4.014222078e-002
A_69_P046706		0.000000000e+000	0.000000000e+000	0.000000000e+000	0.000000000e+000
A_69_P034536		1.461264840e-002	-2.951022811e-003	-3.890725462e-002	-1.541609108e-002
A_69_P071936		-2.140351773e-003	-1.181596296e-001	-2.890122263e-001	-3.812112272e-002
A_69_P121061		0.000000000e+000	0.000000000e+000	0.000000000e+000	0.000000000e+000
A_69_P037246		-3.366265155e-001	-5.402077221e-001	-4.195789562e-001	-3.456350573e-001
A_69_P028736		-4.723860195e-002	8.855924890e-002	1.151872812e-001	-6.000711673e-002
A_69_P048439		0.000000000e+000	0.000000000e+000	-3.065262413e-002	-5.610628623e-002
A_69_P039821		0.000000000e+000	0.000000000e+000	0.000000000e+000	0.000000000e+000
A_69_P046510		1.620006116e-002	-1.468637842e-002	-8.157493923e-003	-1.022708127e-002
A_69_P076563		4.067667795e-002	1.043744635e-002	-1.149007311e-002	-9.018045719e-003
A_69_P059976		-6.846908759e-002	-8.383433723e-003	-1.203642675e-001	-1.716356404e-001
A_69_P066662		-2.977774964e-002	-8.586353010e-002	4.338554482e-002	-5.503496432e-002
A_69_P121671		-5.458061143e-001	-2.946712585e-001	-2.568961546e-001	-3.572288772e-001
A_69_P036770		-4.884538037e-003	2.560839300e-002	-3.066340628e-002	-1.416009492e-002
A_69_P076006		0.000000000e+000	0.000000000e+000	0.000000000e+000	0.000000000e+000
A_69_P024659		0.000000000e+000	0.000000000e+000	0.000000000e+000	0.000000000e+000
A_69_P094771		5.931330827e-001	6.420572270e-001	3.720922716e-001	3.924649173e-001
A_69_P048761		-3.615159907e-002	-6.108469432e-002	-4.057797507e-002	-6.565480665e-002
A_69_P090941		-3.358799313e-003	-6.510326566e-003	-1.331410208e-002	9.437059143e-003
A_69_P036972		1.549661233e-001	1.675198866e-001	1.785515099e-002	2.930338869e-001
A_69_P035548		7.302374766e-002	1.080750057e-001	1.576862450e-002	1.320678538e-001
A_69_P000316		-1.327516788e-001	-1.839117566e-001	-1.250439283e-001	-4.607376883e-001
A_69_P065637		2.533872556e-002	4.582290014e-002	5.399791259e-002	1.159182654e-001
A_69_P055026		1.001919041e-001	-4.690576903e-002	2.206151470e-002	-1.101134801e-001
A_69_P110061		-1.067112154e-001	-7.914180789e-002	4.070809592e-002	-1.196794669e-002
A_69_P083511		0.000000000e+000	0.000000000e+000	0.000000000e+000	0.000000000e+000
A_69_P040416		3.308162035e-002	6.023861044e-002	-7.488387534e-002	-1.225926814e-001
A_69_P099241		0.000000000e+000	0.000000000e+000	-1.286053186e-001	0.000000000e+000
A_69_P095296		-6.841473564e-002	-3.830864235e-001	-1.608468838e-001	-4.566087905e-001
A_69_P058595		0.000000000e+000	0.000000000e+000	0.000000000e+000	0.000000000e+000
A_69_P024559		1.344474907e-001	6.794445027e-003	1.289828443e-002	8.535292650e-003
A_69_P127473		-2.008631340e-001	-6.391082603e-002	-3.098106742e-001	-1.513376679e-001
A_69_P066781		-1.182707697e-001	-2.634867668e-003	8.316385323e-002	1.577340519e-003
A_69_P101796		-9.081617742e-002	-1.024848445e-002	1.473138548e-001	5.739465637e-002
A_69_P012236		-1.950491176e-001	-2.192178534e-001	-1.629515143e-001	-1.588222368e-001
(+)E1A_r60_a107		-4.820627504e-001	-3.717072191e-001	-4.160347455e-001	-3.807203525e-001
A_69_P062491		1.552528332e-002	3.340435189e-001	5.585402688e-001	2.956689498e-001
A_69_P022256		3.247835575e-002	6.077545349e-002	7.343820042e-002	5.264246910e-002
A_69_P027370		-1.423884512e-001	-2.654114134e-001	-2.941816665e-001	-2.905732073e-001
A_69_P057006		2.627876624e-002	6.737085051e-002	8.896767298e-002	5.604245895e-002
A_69_P093654		1.762099108e-001	1.052587398e-001	6.414245297e-001	3.185646317e-001
A_69_P106793		-5.683284642e-002	-5.706590430e-002	-1.182721249e-002	6.383022662e-002
A_69_P109411		2.435536298e-002	2.328897172e-003	1.006919765e-001	1.510563464e-001
A_69_P118021		-1.609163049e-001	-1.561494676e-001	-5.662266651e-002	-8.179474875e-002
A_69_P067076		4.437402244e-002	3.341677796e-002	1.972614944e-002	7.821415209e-002
A_69_P064441		-4.197308610e-002	-1.250047264e-001	-6.018948491e-003	-1.174471232e-001
A_69_P092736		-2.579468952e-002	-2.974565768e-002	-2.107915508e-002	1.960098238e-002
A_69_P049126		-3.453018058e-003	-4.748627893e-001	-2.504473779e-002	-2.305193265e-001
A_69_P104982		-1.361538062e-001	-5.803570617e-002	-1.415170416e-001	-7.596290278e-002
A_69_P104031		1.295439696e-001	3.100527912e-002	-9.938743991e-003	-1.507711354e-002
A_69_P023756		1.334406031e-001	1.178164709e-001	1.220849399e-001	2.001863435e-001
A_69_P110855		-4.078377323e-002	-1.305885807e-001	-1.463286871e-001	2.777956666e-001
A_69_P086386		1.791945476e-002	-5.463118411e-002	-7.103284411e-003	-2.652023319e-002
A_69_P106968		5.022120044e-002	-1.356239421e-002	3.447010625e-002	4.332623033e-002
A_69_P077561		4.286429874e-002	-1.534105605e-003	-1.124856310e-001	-2.470143257e-001
A_69_P088911		5.019527315e-002	6.559490633e-002	7.715302656e-002	-1.419796770e-001
A_69_P007747		0.000000000e+000	-1.749362398e-001	-2.014711880e-001	-1.443695847e-001
A_69_P106586		1.302929017e-001	1.000698485e-001	1.449201702e-001	1.623115662e-001
A_69_P049501		0.000000000e+000	0.000000000e+000	0.000000000e+000	0.000000000e+000
A_69_P115987		1.144001103e-001	-8.324813054e-003	3.971722269e-003	-1.938103139e-001
A_69_P030676		-3.178991632e-001	-2.583954812e-001	-3.231901968e-001	-1.534845104e-001
A_69_P030818		9.416451697e-002	1.495164060e-002	1.285072112e-001	9.130084420e-002
A_69_P114226		1.844484848e-002	1.492901906e-003	-4.434251402e-003	-4.646067035e-002
A_69_P118011		2.245636549e-002	-2.769663928e-002	-4.110114211e-002	-5.131020888e-002
RC9		0.000000000e+000	0.000000000e+000	0.000000000e+000	0.000000000e+000
A_69_P097163		0.000000000e+000	-2.205557480e-001	-8.368999897e-002	-2.996676938e-001
A_69_P024426		7.220044439e-002	2.195895059e-002	4.663771289e-002	-7.511887143e-003
A_69_P016371		-2.588137964e-001	-4.308655019e-001	-3.902351035e-001	-4.410444293e-001
A_69_P081186		1.084185438e-001	2.825276281e-001	-2.267247439e-001	3.353443736e-001
A_69_P127276		2.135710838e-002	6.645899707e-002	8.023174427e-002	1.517753829e-001
A_69_P050491		-1.285075491e-001	-9.097790645e-004	-1.753139056e-001	-2.720217433e-001
(-)3xSLv1		0.000000000e+000	0.000000000e+000	0.000000000e+000	0.000000000e+000
A_69_P059526		-4.322634536e-002	-2.788078358e-003	5.588481294e-002	7.597662214e-002
A_69_P060896		-3.139609737e-002	2.693205989e-003	-5.911157023e-002	-6.932130215e-002
A_69_P097011		2.284003444e-001	2.259408156e-001	1.743553729e-001	3.104627278e-001
A_69_P089501		9.763650955e-002	3.161451374e-003	2.893648997e-003	-4.703248749e-002
DarkCorner		0.000000000e+000	0.000000000e+000	0.000000000e+000	0.000000000e+000
DarkCorner		0.000000000e+000	0.000000000e+000	0.000000000e+000	0.000000000e+000
DarkCorner		0.000000000e+000	0.000000000e+000	0.000000000e+000	0.000000000e+000
DarkCorner		0.000000000e+000	0.000000000e+000	0.000000000e+000	0.000000000e+000
DarkCorner		0.000000000e+000	0.000000000e+000	0.000000000e+000	0.000000000e+000
DarkCorner		0.000000000e+000	0.000000000e+000	0.000000000e+000	0.000000000e+000
A_69_P012151		2.496923953e-001	1.769888143e-001	9.262393884e-002	2.828444197e-001
A_69_P070992		1.178697128e-001	1.267304584e-001	1.326408168e-001	4.068087538e-003
A_69_P010536		0.000000000e+000	0.000000000e+000	0.000000000e+000	0.000000000e+000
A_69_P054081		3.994754444e-002	1.461534233e-002	3.223117523e-002	6.969589266e-002
A_69_P021756		1.320169848e-001	6.828912590e-002	1.315599482e-001	1.481645186e-001
A_69_P054125		4.496852438e-002	3.529260179e-002	3.572128633e-002	2.949858587e-001
A_69_P074707		1.011399511e-001	-1.974554904e-003	-1.259775670e-002	-1.371605572e-001
A_69_P051767		1.653804744e-001	8.661183299e-002	4.740866558e-002	1.178038502e-001
A_69_P087291		1.141239563e-001	1.423297659e-001	8.147655429e-002	7.720964121e-002
A_69_P078260		-5.321959372e-003	-1.052268949e-002	-8.799276081e-003	3.569204064e-002
A_69_P085517		1.213880652e-002	6.156900803e-002	6.053099536e-002	-2.299860004e-003
A_69_P020752		8.932193752e-002	9.546282010e-002	8.528859227e-002	2.256543779e-001
A_69_P078265		4.686509852e-002	5.083117683e-002	7.791662630e-002	1.631352293e-001
A_69_P038156		0.000000000e+000	0.000000000e+000	-3.970522848e-002	-3.196440396e-003
A_69_P008001		2.243014740e-002	-4.648412206e-003	1.335186851e-001	-8.677175986e-002
A_69_P098286		6.867207229e-002	2.064943200e-002	1.090449551e-002	-1.292065695e-001
A_69_P052371		8.978791735e-002	1.231409247e-001	1.585434396e-001	1.969098355e-001
A_69_P077187		-2.870100427e-001	-2.518770167e-001	-2.756601388e-001	-2.824154548e-001
A_69_P109288		1.841212125e-001	1.817353892e-001	2.898219602e-001	2.896043614e-001
A_69_P008506		-8.533201213e-002	-3.115661936e-003	3.994120556e-002	-1.371999772e-003
A_69_P054231		4.521617315e-002	4.590318446e-002	9.001364699e-002	1.543973909e-001
A_69_P052111		-1.654837362e-002	5.266142763e-002	7.568531154e-003	1.929688078e-001
A_69_P059446		-8.630023916e-003	1.230136970e-002	-1.037356717e-002	-1.032643864e-001
A_69_P106227		1.052809851e-001	8.187840909e-002	1.210965478e-001	1.204264723e-001
A_69_P066136		9.892719379e-003	2.395885861e-002	3.350211796e-002	7.086742188e-002
A_69_P082977		0.000000000e+000	0.000000000e+000	0.000000000e+000	0.000000000e+000
A_69_P005310		-3.131543428e-002	-4.300779873e-001	-3.900043773e-001	-4.740374242e-002
A_69_P051521		0.000000000e+000	0.000000000e+000	0.000000000e+000	0.000000000e+000
A_69_P005452		0.000000000e+000	-4.051126747e-002	-2.643820701e-001	-8.886137631e-002
A_69_P003101		-5.388483374e-002	-4.762632784e-002	5.191216812e-002	1.706727918e-002
A_69_P084435		1.596154385e-002	-2.249982916e-002	-5.084812174e-003	-2.623363722e-002
A_69_P124861		-6.824265249e-003	-4.205115167e-002	1.775162778e-001	-2.641962038e-001
A_69_P086221		0.000000000e+000	0.000000000e+000	0.000000000e+000	0.000000000e+000
A_69_P019001		0.000000000e+000	0.000000000e+000	0.000000000e+000	0.000000000e+000
A_69_P047918		0.000000000e+000	-3.200327050e-002	-5.247909459e-002	-6.213245441e-002
A_69_P018311		5.590339188e-002	-2.839978188e-002	1.459171253e-002	-6.352198980e-002
A_69_P041182		-1.584169702e-001	-1.931487987e-001	-2.100801373e-001	-4.051537749e-001
A_69_P016282		0.000000000e+000	0.000000000e+000	0.000000000e+000	0.000000000e+000
A_69_P011516		-4.741088255e-002	1.956477287e-002	6.681278001e-002	4.401491165e-002
A_69_P098531		3.153947168e-002	1.004694522e-002	-3.642764251e-002	-2.913205182e-001
A_69_P026632		1.105601154e-001	-1.626565491e-002	3.002636490e-002	-2.400979228e-002
A_69_P032252		0.000000000e+000	-6.515553996e-002	0.000000000e+000	0.000000000e+000
A_69_P119131		0.000000000e+000	0.000000000e+000	0.000000000e+000	0.000000000e+000
A_69_P124913		1.027903648e-001	-2.516400809e-001	-9.575087840e-002	0.000000000e+000
A_69_P009661		0.000000000e+000	-5.992705068e-002	0.000000000e+000	-1.509524539e-001
A_69_P018401		0.000000000e+000	0.000000000e+000	2.368611148e-001	0.000000000e+000
A_69_P119821		5.021250334e-002	-2.161828668e-001	6.483056879e-002	-1.118024311e-001
(+)eQC-39		0.000000000e+000	0.000000000e+000	0.000000000e+000	0.000000000e+000
A_69_P122011		0.000000000e+000	0.000000000e+000	0.000000000e+000	0.000000000e+000
A_69_P116131		-1.045397024e-001	-2.911838016e-002	2.623207872e-003	8.255588889e-002
A_69_P042062		0.000000000e+000	0.000000000e+000	0.000000000e+000	0.000000000e+000
A_69_P109031		1.165031695e-001	-1.721546995e-001	-1.844533285e-002	-1.337210009e-001
A_69_P020881		2.568712427e-001	-1.127310615e-002	-2.074199075e-002	-4.810215053e-002
A_69_P058768		-4.921188917e-002	-6.365586906e-002	-1.991801281e-001	2.763947177e-001
A_69_P057413		0.000000000e+000	-3.742246166e-002	0.000000000e+000	1.745693295e-001
A_69_P007951		2.073669225e-001	9.801339237e-002	1.125521910e-001	9.434741969e-002
A_69_P060863		-2.338357136e-001	5.421228182e-002	-2.226903526e-001	-8.847672720e-002
A_69_P082596		-9.422436889e-002	3.290297908e-002	2.553170056e-002	8.739382478e-002
A_69_P006674		1.268484755e-001	-1.317201990e-001	-1.307924571e-001	1.244874992e-001
A_69_P034276		1.968203238e-001	1.983136519e-001	2.027201133e-001	1.574695965e-001
A_69_P082465		6.608592801e-003	6.425627296e-002	5.176288844e-002	5.258171933e-002
A_69_P029471		6.606523066e-002	4.670106161e-002	-3.490512312e-003	-1.088395945e-001
A_69_P103351		0.000000000e+000	0.000000000e+000	0.000000000e+000	0.000000000e+000
A_69_P104699		7.363818817e-002	1.142734714e-002	2.134040649e-002	-1.525009367e-002
A_69_P091041		-7.227252441e-003	-1.340151299e-001	-1.194936752e-001	5.496461091e-002
A_69_P010506		2.582831297e-001	2.915081872e-001	1.785835835e-001	9.650235025e-002
A_69_P128546		4.293014216e-002	4.832192391e-002	-3.264436302e-002	5.615425305e-002
A_69_P095066		-4.138178205e-002	-2.859428232e-001	-4.123603700e-001	-4.691045336e-001
A_69_P107071		-7.908361239e-002	-1.848717737e-001	-1.561946508e-001	-3.249759891e-001
A_69_P095743		-2.480075827e-002	-2.119814854e-002	-1.024012047e-003	3.398355930e-002
A_69_P013851		0.000000000e+000	0.000000000e+000	0.000000000e+000	0.000000000e+000
A_69_P028571		5.449711530e-003	1.524150330e-002	-2.362936616e-002	-9.958443586e-002
A_69_P112862		-9.140044594e-002	-6.774071068e-003	-7.682521250e-002	3.749780097e-002
A_69_P120541		-1.669220861e-001	-1.271934376e-001	-1.610021388e-001	-4.504382750e-002
A_69_P056859		1.725326629e-001	-1.923148322e-001	1.659281181e-001	2.003852963e-002
A_69_P096946		9.527928545e-002	4.487343763e-002	5.177926447e-002	3.877890889e-002
A_69_P108641		-2.570523305e-002	-2.839142480e-002	8.472923531e-003	6.905605727e-002
A_69_P081726		3.873214294e-002	3.022789068e-002	1.719900904e-002	6.804092580e-003
A_69_P036424		3.189158060e-002	8.965599805e-002	-1.206577143e-002	2.501864461e-001
DarkCorner		0.000000000e+000	0.000000000e+000	0.000000000e+000	0.000000000e+000
DarkCorner		0.000000000e+000	0.000000000e+000	0.000000000e+000	0.000000000e+000
DarkCorner		0.000000000e+000	0.000000000e+000	0.000000000e+000	0.000000000e+000
DarkCorner		0.000000000e+000	0.000000000e+000	0.000000000e+000	0.000000000e+000
DarkCorner		0.000000000e+000	0.000000000e+000	0.000000000e+000	0.000000000e+000
DarkCorner		0.000000000e+000	0.000000000e+000	0.000000000e+000	0.000000000e+000
A_69_P123363		0.000000000e+000	0.000000000e+000	0.000000000e+000	0.000000000e+000
A_69_P003673		4.388432716e-003	4.188983799e-002	9.860924652e-003	-8.303472112e-002
A_69_P026932		-1.519071288e-002	4.784061767e-003	-7.939518373e-002	-2.030003036e-002
A_69_P112041		1.392410809e-001	2.933077493e-002	1.228323332e-002	2.834539430e-002
A_69_P112258		-7.509571106e-002	9.811234263e-002	1.557931424e-001	1.637181738e-001
A_69_P086946		0.000000000e+000	0.000000000e+000	0.000000000e+000	0.000000000e+000
A_69_P088321		0.000000000e+000	0.000000000e+000	-2.076877750e-001	-1.831224768e-001
A_69_P036466		8.807191557e-002	4.060449755e-002	6.567261720e-002	-3.468659104e-002
A_69_P042351		8.465817306e-002	1.717444264e-001	1.929379385e-001	4.120469409e-001
A_69_P012031		1.046064212e-002	-1.138017153e-002	-1.045491841e-002	-3.539264735e-002
A_69_P110874		-3.547964484e-002	7.813932688e-003	1.528365577e-002	6.207791769e-002
A_69_P116053		0.000000000e+000	0.000000000e+000	0.000000000e+000	0.000000000e+000
A_69_P116631		3.434337535e-003	1.296005748e-002	4.784720255e-002	6.852453219e-002
A_69_P126056		6.516098624e-002	9.859508021e-002	-5.008146751e-002	0.000000000e+000
A_69_P001916		1.254872860e-001	6.114903657e-002	6.072303873e-002	-9.565965312e-003
A_69_P004391		-5.679943694e-003	6.747586285e-002	1.020826748e-001	1.380072367e-001
A_69_P121691		4.026993752e-002	-5.905003656e-003	3.173618470e-002	-2.739172351e-002
A_69_P113816		2.560763587e-003	1.077207594e-002	3.185829664e-002	1.554725140e-001
A_69_P039072		2.717056924e-002	5.164367303e-002	9.070835277e-002	9.797373421e-002
A_69_P124617		8.210860078e-002	6.374109885e-002	2.477660197e-001	-1.360578083e-002
A_69_P124686		0.000000000e+000	0.000000000e+000	0.000000000e+000	0.000000000e+000
A_69_P104276		-2.009014786e-002	5.557132941e-002	3.294350550e-002	1.346636520e-001
A_69_P089056		-7.305261425e-002	-1.242303987e-002	6.043905140e-002	-1.873680636e-001
A_69_P113478		0.000000000e+000	0.000000000e+000	0.000000000e+000	0.000000000e+000
A_69_P071111		7.966369977e-002	5.711564708e-002	6.677908562e-002	4.978891117e-002
A_69_P066047		-1.761153025e-002	1.442199127e-002	-7.049054732e-002	-5.305845980e-002
A_69_P107507		-6.041745171e-002	6.225442522e-003	4.153179408e-002	3.987503650e-002
A_69_P123770		8.338420190e-003	8.954441841e-003	-9.576106503e-003	-5.350873185e-002
A_69_P105865		4.844909694e-002	-5.154102912e-002	-6.516916416e-002	-1.325168137e-001
A_69_P120190		3.045106068e-001	2.678448594e-001	1.691886424e-001	0.000000000e+000
A_69_P083551		0.000000000e+000	0.000000000e+000	0.000000000e+000	0.000000000e+000
A_69_P081741		-1.082542270e-001	-1.917633714e-001	-1.113282777e-001	-1.427595107e-001
A_69_P118461		6.402575290e-002	-1.865076468e-002	9.203742986e-002	-3.307572146e-002
A_69_P052916		0.000000000e+000	-3.718753204e-002	-1.656592005e-001	-3.228236694e-001
A_69_P007241		8.775000620e-002	3.049428627e-002	1.005606360e-001	8.074620465e-003
A_69_P039606		-1.998452609e-002	-7.353670987e-002	-1.018439520e-001	-2.222087504e-001
A_69_P090081		1.541385450e-001	-9.863706489e-003	-6.127838304e-002	0.000000000e+000
A_69_P118744		-8.173038802e-002	-1.792063423e-002	-3.748497239e-002	5.624100097e-002
A_69_P096432		1.156192318e-001	3.202295896e-002	4.210801019e-002	-1.292691879e-002
A_69_P000856		0.000000000e+000	0.000000000e+000	0.000000000e+000	0.000000000e+000
A_69_P018232		1.187774943e-001	1.010515598e-001	5.991036124e-002	6.119603078e-002
A_69_P088712		-4.920253784e-002	-1.645314584e-001	-1.503841178e-001	-2.232192850e-001
A_69_P002588		0.000000000e+000	0.000000000e+000	0.000000000e+000	0.000000000e+000
A_69_P063821		0.000000000e+000	0.000000000e+000	0.000000000e+000	0.000000000e+000
A_69_P115236		3.482487796e-003	-1.518171740e-002	-6.401062909e-002	-5.199912987e-002
A_69_P008354		2.186932987e-002	4.204266514e-002	1.031772610e-001	-1.127956134e-001
A_69_P063449		-2.778148122e-002	7.477567909e-002	1.146335495e-001	9.447596564e-002
A_69_P060705		7.064547952e-002	4.885862988e-002	1.865390423e-002	-2.641218457e-002
A_69_P094269		-1.544519856e-001	-9.289733479e-002	-2.060373972e-001	-2.886807168e-001
A_69_P076571		-3.053814408e-001	-2.577488680e-001	-4.893831757e-001	-4.172053489e-001
A_69_P089763		7.384088289e-002	2.001411018e-002	4.646259544e-002	1.794068581e-002
A_69_P104128		-4.253339930e-003	1.080594791e-002	-9.241336087e-003	-1.173226203e-003
A_69_P084127		-5.049687359e-002	-8.530026649e-002	1.594002806e-001	1.762227336e-001
A_69_P031206		4.279593881e-002	6.864015946e-002	4.729882272e-002	8.773285860e-002
A_69_P057027		-3.795482685e-004	-7.336426475e-003	1.981172670e-002	-7.817950576e-002
A_69_P104831		6.549348776e-003	7.439848348e-002	1.175730014e-001	3.023254174e-002
A_69_P016411		-8.599394679e-002	-3.848549817e-003	2.675853451e-002	-8.410586218e-002
A_69_P128046		-4.292166975e-002	-2.993298137e-002	1.268021957e-002	5.290428152e-003
A_69_P129596		3.662075290e-001	4.592984658e-001	3.656586273e-001	4.792870328e-001
A_69_P106466		1.418071544e-001	8.597269271e-002	1.117573506e-001	1.694909744e-001
A_69_P119676		0.000000000e+000	0.000000000e+000	0.000000000e+000	0.000000000e+000
A_69_P089196		6.404226119e-003	-8.085955603e-003	-1.283305450e-001	-2.303239605e-001
A_69_P129797		-2.715022721e-001	-2.749546035e-001	-1.665993365e-001	-3.596187582e-001
A_69_P046572		-6.645173874e-003	1.845470262e-002	5.076470721e-002	8.083510351e-002
A_69_P081556		-9.062744988e-002	-9.007398770e-002	-3.885090579e-002	0.000000000e+000
A_69_P062870		0.000000000e+000	-7.368569857e-002	-2.740670445e-001	-1.335771914e-001
A_69_P031281		-4.769620748e-002	4.854594780e-003	-2.284619076e-002	2.877336025e-002
A_69_P051996		0.000000000e+000	0.000000000e+000	0.000000000e+000	0.000000000e+000
A_69_P054539		0.000000000e+000	0.000000000e+000	0.000000000e+000	0.000000000e+000
A_69_P102441		1.687106903e-001	-4.790904179e-002	-8.592300670e-002	3.130196697e-002
A_69_P101681		-4.194555270e-002	-6.243252056e-003	-2.926165451e-002	-4.584082995e-002
A_69_P129828		1.058500101e-001	1.566120319e-001	0.000000000e+000	1.526752621e-001
A_69_P000266		4.352621857e-002	2.411165269e-002	6.556880234e-002	1.173394284e-001
A_69_P000506		-1.365304286e-001	-4.549834598e-001	-4.429511398e-001	-3.922612702e-001
A_69_P055531		-4.561903968e-001	-4.150855088e-001	-4.804520625e-001	-5.618225272e-001
A_69_P039987		1.200828100e-001	3.036968459e-002	5.698308218e-002	1.250005750e-001
A_69_P001873		1.222393196e-001	1.009865239e-002	-7.690163864e-002	8.796078331e-002
A_69_P107096		3.779383702e-002	3.562917555e-003	2.587096610e-002	-3.003634703e-002
A_69_P111237		-4.525496609e-003	-2.484826747e-002	-5.531223326e-002	-6.297748336e-002
A_69_P126238		-9.219178997e-002	-1.116418954e-002	-1.914665238e-002	-1.544172532e-002
DarkCorner		0.000000000e+000	0.000000000e+000	0.000000000e+000	0.000000000e+000
DarkCorner		0.000000000e+000	0.000000000e+000	0.000000000e+000	0.000000000e+000
DarkCorner		0.000000000e+000	0.000000000e+000	0.000000000e+000	0.000000000e+000
DarkCorner		0.000000000e+000	0.000000000e+000	0.000000000e+000	0.000000000e+000
A_69_P075445		-8.472307565e-002	-1.342503165e-001	-3.109844830e-001	-1.508543953e-002
A_69_P093475		-1.135375729e-001	0.000000000e+000	-2.222397881e-001	0.000000000e+000
A_69_P036751		2.101531879e-002	2.815180271e-002	1.660377654e-002	-1.131759479e-003
A_69_P011396		-1.169316551e-002	-5.177316287e-002	7.777326463e-003	-1.947865727e-002
A_69_P089776		1.183788129e-001	-1.623228111e-003	-9.069803296e-003	-1.476849589e-001
A_69_P038021		2.885409272e-001	7.902183387e-002	-3.473066087e-002	-1.731832644e-001
A_69_P112376		1.466400418e-002	9.784837154e-002	8.753622279e-002	1.435477172e-001
A_69_P110491		8.935041790e-002	2.033154942e-002	5.942032266e-002	6.510791020e-002
A_69_P083706		-7.967670397e-003	6.172674001e-002	8.544330778e-002	1.135855271e-001
A_69_P105111		7.466146247e-004	3.799098030e-002	9.367650148e-003	6.225764014e-002
A_69_P120797		5.004746899e-001	4.197353408e-001	4.498798555e-001	6.631050249e-001
A_69_P122651		-2.434348527e-001	-7.915062613e-002	-4.071088891e-002	-1.671538766e-001
A_69_P007289		0.000000000e+000	0.000000000e+000	0.000000000e+000	0.000000000e+000
A_69_P005798		0.000000000e+000	0.000000000e+000	0.000000000e+000	0.000000000e+000
A_69_P053059		-1.130236163e-001	-6.917996642e-002	-8.462318523e-002	-7.166995359e-002
A_69_P020421		-1.035720864e-001	-2.618538948e-002	-1.270846908e-002	-2.349398598e-001
A_69_P013687		6.802211014e-001	4.053363694e-001	2.109360224e-001	3.493217986e-001
A_69_P002591		-1.566338383e-001	-2.663172347e-001	-2.791336626e-001	-4.200422966e-001
A_69_P089979		-2.089083146e-001	-1.797645657e-001	-2.609246921e-001	-3.417381224e-001
A_69_P001148		-3.378905691e-001	-3.238368384e-001	-3.658749357e-001	-4.248550625e-001
A_69_P071527		0.000000000e+000	0.000000000e+000	0.000000000e+000	0.000000000e+000
A_69_P002747		1.741969259e-001	3.043432730e-002	1.505254218e-001	8.325905180e-002
A_69_P025812		1.076263796e-001	4.243531975e-002	-9.681020379e-003	-2.769111761e-002
A_69_P009156		-6.743166326e-002	1.053519022e-001	-3.037556261e-002	-1.238140055e-002
A_69_P075866		0.000000000e+000	0.000000000e+000	-7.173152648e-002	-4.035128420e-001
A_69_P018437		1.695138498e-002	-7.671201062e-004	1.379632340e-003	-2.092442101e-002
A_69_P112348		3.662244772e-002	6.071237139e-002	3.668431159e-003	6.255045299e-002
A_69_P103527		2.787037156e-002	3.198499159e-002	-1.193641373e-002	7.975731196e-002
A_69_P056371		-1.982723359e-002	0.000000000e+000	0.000000000e+000	0.000000000e+000
A_69_P117438		0.000000000e+000	0.000000000e+000	0.000000000e+000	0.000000000e+000
A_69_P038376		-9.908638037e-004	3.035902804e-002	-3.053559610e-002	6.762993044e-002
A_69_P060966		7.338539462e-002	7.352424718e-002	8.255975625e-002	1.307173382e-001
[truncated: 43,231 more rows]
